# Supplementary material for: The Rho GTPase exchange factor Vav2 promotes extensive age-dependent rewiring of the hair follicle stem cell transcriptome
Source: Front Cell Dev Biol. 2023 Sep 26;11:1252834. doi: 10.3389/fcell.2023.1252834 (PMC10562702; doi:10.3389/fcell.2023.1252834)
Supplement: Supplementary file 1 [file Table2.XLSX]

## Sheet: Table S2
TABLE S2. List of hub transcription factors in WT and Vav2Onc skin stem cells.
Genotype	Hub Transcription Factor
WT	Bcl6
WT	Cebpg
WT	Creb1
WT	Csde1
WT	Dbx2
WT	Dmrt2
WT	Dnajc1
WT	E2f6
WT	E2f8
WT	Elf4
WT	Etohi1
WT	Foxm1
WT	Gbx1
WT	Gm14391
WT	Gm14430
WT	Hoxa3
WT	Hoxb13
WT	Hoxb5
WT	Hoxc13
WT	Npas2
WT	Nufip1
WT	Pbx2
WT	Pdx1
WT	Plagl1
WT	Pou4f3
WT	Prdm1
WT	Ptf1a
WT	Rest
WT	Sox15
WT	Sp140
WT	Zbtb41
WT	Zbtb6
WT	Zfp146
WT	Zfp281
WT	Zfp407
WT	Zfp426
WT	Zfp458
WT	Zfp51
WT	Zfp52
WT	Zfp579
WT	Zfp59
WT	Zfp617
WT	Zfp623
WT	Zfp637
WT	Zfp64
WT	Zfp654
WT	Zfp664
WT	Zfp719
WT	Zfp738
WT	Zfp799
WT	Zfp825
WT	Zfp84
WT	Zfp935
WT	Zfp948
WT	Zfp955a
WT	Zhx1
WT & Vav2Onc	A530054K11Rik
WT & Vav2Onc	Arid5b
WT & Vav2Onc	Camta1
WT & Vav2Onc	Cdx1
WT & Vav2Onc	Dmtf1
WT & Vav2Onc	Esrrb
WT & Vav2Onc	Foxd3
WT & Vav2Onc	Hmgb1
WT & Vav2Onc	Hoxc6
WT & Vav2Onc	Smad5
WT & Vav2Onc	Snai2
WT & Vav2Onc	Tead1
WT & Vav2Onc	Zfp26
WT & Vav2Onc	Zfp644
WT & Vav2Onc	Zfp760
WT & Vav2Onc	Zfp934
Vav2Onc	2610008E11Rik
Vav2Onc	Aff1
Vav2Onc	Ar
Vav2Onc	Arid4a
Vav2Onc	Arid4b
Vav2Onc	Barx2
Vav2Onc	Baz2b
Vav2Onc	Bhlha9
Vav2Onc	Cebpe
Vav2Onc	Clock
Vav2Onc	Creb5
Vav2Onc	Ctcf
Vav2Onc	Dmrt1
Vav2Onc	Dmrtb1
Vav2Onc	Dpf2
Vav2Onc	Ebf2
Vav2Onc	Elf2
Vav2Onc	Elk4
Vav2Onc	Emx2
Vav2Onc	Esrrg
Vav2Onc	Etv2
Vav2Onc	Etv6
Vav2Onc	Ferd3l
Vav2Onc	Foxd2
Vav2Onc	Foxd4
Vav2Onc	Foxf2
Vav2Onc	Foxj2
Vav2Onc	Foxk2
Vav2Onc	Foxp1
Vav2Onc	Foxp4
Vav2Onc	Foxr2
Vav2Onc	Gata1
Vav2Onc	Gatad1
Vav2Onc	Gm14420
Vav2Onc	Gm6710
Vav2Onc	Grhl2
Vav2Onc	Gsc
Vav2Onc	Gtf2i
Vav2Onc	Gtf2ird1
Vav2Onc	Hesx1
Vav2Onc	Heyl
Vav2Onc	Hif1a
Vav2Onc	Hivep2
Vav2Onc	Hmg1l1
Vav2Onc	Hnf1b
Vav2Onc	Hoxa13
Vav2Onc	Hoxc11
Vav2Onc	Hoxd11
Vav2Onc	Hsf2
Vav2Onc	Irx2
Vav2Onc	Irx6
Vav2Onc	Isl2
Vav2Onc	Kdm5c
Vav2Onc	Lhx4
Vav2Onc	Lhx5
Vav2Onc	Lhx9
Vav2Onc	Lin28b
Vav2Onc	Mier1
Vav2Onc	Mitf
Vav2Onc	Mkx
Vav2Onc	Mlxip
Vav2Onc	Mta2
Vav2Onc	Mta3
Vav2Onc	Myf5
Vav2Onc	Ncor1
Vav2Onc	Neurog1
Vav2Onc	Nfatc3
Vav2Onc	Nfil3
Vav2Onc	Nfkb1
Vav2Onc	Nhlh1
Vav2Onc	Nkx2-2
Vav2Onc	Nkx2-3
Vav2Onc	Nkx3-1
Vav2Onc	Nkx6-1
Vav2Onc	Nr2e1
Vav2Onc	Nr3c1
Vav2Onc	Nr5a2
Vav2Onc	Osr1
Vav2Onc	Pax7
Vav2Onc	Pax8
Vav2Onc	Pbrm1
Vav2Onc	Pbx3
Vav2Onc	Phox2b
Vav2Onc	Pias1
Vav2Onc	Rcor3
Vav2Onc	Rfx1
Vav2Onc	Rhox2e
Vav2Onc	Rhox3h
Vav2Onc	Rhox4f
Vav2Onc	Rxrg
Vav2Onc	Setdb1
Vav2Onc	Six2
Vav2Onc	Six3
Vav2Onc	Smad2
Vav2Onc	Smarcc2
Vav2Onc	Sohlh2
Vav2Onc	Sox3
Vav2Onc	Sox30
Vav2Onc	Sp3
Vav2Onc	Spdef
Vav2Onc	Stat3
Vav2Onc	Stat4
Vav2Onc	T
Vav2Onc	Tbr1
Vav2Onc	Tbx15
Vav2Onc	Tbx20
Vav2Onc	Tbx4
Vav2Onc	Tcf12
Vav2Onc	Tcf4
Vav2Onc	Tcf7l1
Vav2Onc	Trp53
Vav2Onc	Tulp1
Vav2Onc	Tulp3
Vav2Onc	Ubp1
Vav2Onc	Vezf1
Vav2Onc	Zbtb16
Vav2Onc	Zbtb44
Vav2Onc	Zfp110
Vav2Onc	Zfp148
Vav2Onc	Zfp317
Vav2Onc	Zfp329
Vav2Onc	Zfp386
Vav2Onc	Zfp429
Vav2Onc	Zfp536
Vav2Onc	Zfp748
Vav2Onc	Zfp871
Vav2Onc	Zglp1
Vav2Onc	Zhx3
Vav2Onc	Zkscan1
Vav2Onc	Znf512b
Vav2Onc	Zzz3
