# Supplementary material for: The Rho GTPase exchange factor Vav2 promotes extensive age-dependent rewiring of the hair follicle stem cell transcriptome
Source: Front Cell Dev Biol. 2023 Sep 26;11:1252834. doi: 10.3389/fcell.2023.1252834 (PMC10562702; doi:10.3389/fcell.2023.1252834)
Supplement: Supplementary file 3 [file Table1.XLSX]

## Sheet: Table S1
Table S1. Transcript composition of the skin stem cell dynamic expression waves
Genotype	WT	WT	WT	WT	WT	WT	WT	WT	WT	WT	WT	WT	WT	WT	Vav2Onc	Vav2Onc	Vav2Onc	Vav2Onc	Vav2Onc	Vav2Onc	Vav2Onc	Vav2Onc	Vav2Onc	Vav2Onc	Vav2Onc	Vav2Onc	Vav2Onc	Vav2Onc	Vav2Onc
Cluster	"+0.6"	"+0.6 +1"	"+0.6 +6"	"+1"	"+1 +2.5 +6"	"+2.5 +6"	"+6 +2.5"	"+12"	"–0.6 –12"	"–1"	"–1 –4"	"–4 –12"	"–6"	"–12"	"+0.6"	"+0.6 +1"	"+1"	"+1 +6"	"+2.5"	"+4"	"+6"	"+12"	"–0.6 –12"	"–0.6 –1 –12"	"–1 –12"	"–1 –4 –12"	"–2.5 –12"	"–4 –12"	"–12"
Probe sets & Gene symbols	10517058	10390961	10340179	10605711	10339580	10340456	10341955	10338070	10511269	10455599	10338044	10341551	10338865	10338104	10377405	10565528	10591643	10576210	10473874	10342395	10452202	10338037	10556169	10585986	10395612	10404630	10468992	10592237	10338148
	10340214	10425161	10409978	10566810	10505270	10340891	10339515	10338089	10492330	10568258	10338041	10347748	10560315	10338117	10541729	10340361	10520513	10528207	10476691	10574027	10581266	10338056	10590452	10395414	10342924	10542355	10515429	10364051	10338163
	10350044	10406881	10569368	10573779	10519693	10339055	10374840	10338130	10396442	10505198	10338161	10422598	10411332	10338137	10571680	10568139	10415885	10497265	10454741	10343073	10454113	10338063	10338195	10397346	10342011	10556216	10343427	10339290	10338283
	10416290	10554063	10570741	10471474	10587023	10339488	10338766	10338203	10512847	10379127	10344585	10546450	10341701	10338176	10340831	10464775	10430289	10505954	10369738	10515201	10471721	10338066	10383819	10386394	10342401	10384150	10365887	10339523	10338327
	10339322	10544062	10369206	10393662	10340879	10504203	10449741	10338218	10471062	10462866	10338908	10582839	10340932	10338180	10458285	10496091	10343744	10357242	10404763	10458355	10390831	10338070	10503186	10585980	10338895	10340051	10358652	10599627	10338331
	10556244	10497325	10531887	10415095	10422244	10598041	10342401	10338225	10542836	10458195	10338026	10358567	10396076	10338201	10533090	10557439	10343496	10362359	10588192	10571840	10389177	10338071	10470948	10338396	10342662	10339563	10530560	10339471	10338344
	10549633	10562627	10361906	10511258	10420366	10341784	10338976	10338268	10413138	10559341	10338001	10546430	10339877	10338298	10568150	10584595	10493812	10420171	10462957	10368888	10429772	10338072	10422776	10446907	10407370	10343062	10465043	10341801	10338348
	10538352	10554045	10503833	10341982	10584634	10338267	10397346	10338284	10440550	10493137	10343054	10358650	10444436	10338315	10462866	10398267	10449644	10431935	10589087	10533050	10355312	10338073	10511725	10486203	10340128	10341076	10569996	10342131	10338383
	10343423	10456005	10498307	10344324	10492428	10598023	10339621	10338305	10338319	10352048	10343542	10358565	10420730	10338353	10391811	10352556	10603166	10493108	10349383	10342927	10398599	10338079	10503828	10390381	10342027	10401007	10358623	10344318	10338408
	10515090	10338150	10480035	10578763	10342430	10341200	10340128	10338375	10426557	10569303	10397708	10358660	10459071	10338354	10508151	10341934	10398124	10575873	10527508	10412260	10596747	10338081	10578493	10352661	10447629	10440566	10417702	10343521	10338432
	10339585	10541513	10413174	10525473	10339745	10342283	10537787	10338439	10409261	10338658	10338029	10541494	10554013	10338360	10486255	10561673	10344230	10531340	10364249	10485357	10338951	10338089	10338556	10550029	10343484	10413670	10339479	10490770	10338466
	10358675	10338437	10591208	10364502	10344363	10582896	10385747	10338456	10404774	10590494	10343574	10344966	10406710	10338376	10454709	10498119	10574166	10494761	10386743	10417912	10382316	10338090	10503166	10588876	10339305	10573027	10571310	10338812	10338471
	10557432	10343555	10505917	10458349	10418921	10342327	10340936	10338459	10606056	10416037	10340031	10546432	10512145	10338398	10573261	10338437	10460603	10572635	10386821	10512129	10485282	10338091	10479274	10368527	10341433	10596259	10418498	10454478	10338478
	10583314	10387723	10460251	10522467	10586491	10338624	10425283	10338490	10597575	10350392	10338017	10491300	10364239	10338413	10575733	10416705	10539135	10463070	10598848	10339811	10342938	10338092	10503206	10595466	10591614	10341687	10458086	10341595	10338504
	10374117	10394831	10382316	10363161	10551197	10343518	10339305	10338517	10352314	10391811	10338042	10538970	10338872	10338414	10420426	10569335	10430247	10392221	10400718	10473367	10346328	10338096	10503222	10497773	10500089	10523905	10440419	10532275	10338506
	10608721	10364102	10339210	10481128	10419261	10342318	10514185	10338544	10388971	10460738	10341899	10416522	10408762	10338458	10341937	10342155	10562251	10535807	10452430	10447461	10525165	10338097	10543067	10414693	10475362	10578069	10510687	10490078	10338528
	10339565	10522712	10338400	10515536	10491611	10340614	10343664	10338547	10342502	10524450	10343365	10546434	10403903	10338545	10515836	10452793	10369989	10521537	10340658	10564290	10507076	10338113	10504504	10411680	10479560	10341067	10342112	10515154	10338540
	10465043	10419563	10569996	10565794	10344315	10576189	10369792	10338551	10527229	10516225	10342780	10358652	10343032	10338571	10385248	10341379	10391513	10517067	10344150	10537849	10531189	10338114	10547056	10449284	10341329	10339841	10592983	10420237	10338565
	10338927	10378549	10343866	10353707	10340433	10340152	10338224	10338555	10545910	10542079	10338036	10358571	10517070	10338689	10477187	10378216	10405892	10555174	10411059	10582882	10427402	10338118	10448034	10583759	10343972	10358713	10358660	10549256	10338567
	10342418	10341183	10338737	10339820	10568553	10344182	10422822	10338582	10382284	10350838	10344611	10347036	10566564	10338700	10591556	10371141	10350247	10400635	10605831	10518526	10449807	10338125	10582123	10573637	10442037	10481868	10358515	10369206	10338571
	10427301	10379068	10374476	10451421	10587655	10344408	10338657	10338603	10468275	10568150	10344221	10540072	10392098	10338708	10352767	10390701	10354307	10454369	10413282	10582899	10593634	10338127	10430400	10588357	10369661	10518361	10338475	10380823	10338585
	10338217	10338532	10432636	10442691	10557211	10338101	10339335	10338609	10338111	10341891	10339878	10358599	10338106	10338711	10493137	10532984	10535273	10543791	10592217	10342296	10535852	10338130	10342875	10487371	10339516	10396926	10373577	10578019	10338587
	10381666	10442596	10399634	10534570	10526654	10343082	10392388	10338622	10381238	10446074	10341311	10358607	10493770	10338725	10504470	10601537	10506269	10528804	10344610	10417264	10594277	10338131	10607004	10341857	10524079	10440560	10421972	10512443	10338601
	10524965	10394978	10492689	10596568	10340309	10485357	10465244	10338626	10340937	10454709	10338166	10395163	10342466	10338773	10487577	10588026	10389674	10496872	10411432	10343270	10358603	10338140	10352166	10520965	10340501	10349108	10358561	10339391	10338602
	10344057	10343655	10543939	10475324	10602198	10586722	10415952	10338628	10400710	10387295	10341439	10358557	10518520	10338776	10520521	10414623	10352314	10366476	10470665	10342671	10454129	10338142	10342577	10482434	10424363	10502934	10439126	10409338	10338607
	10341300	10434144	10545337	10339106	10586250	10338064	10537785	10338636	10421573	10480432	10340280	10462507	10483023	10338786	10464917	10423471	10425078	10416057	10428020	10340449	10499329	10338143	10391052	10440621	10406141	10342120	10341744	10385686	10338624
	10456383	10386070	10449932	10579347	10537227	10598064	10512352	10338637	10545940	10573261	10503370	10342996	10528648	10338790	10404069	10343423	10382980	10490126	10381049	10356568	10443854	10338153	10455948	10470834	10411839	10483633	10358650	10447589	10338625
	10342282	10342735	10342840	10339926	10394846	10343982	10580282	10338692	10431170	10352767	10341660	10352798	10413222	10338816	10515744	10470462	10580010	10364056	10436708	10474102	10517401	10338158	10497481	10403604	10537246	10339089	10535502	10552284	10338642
	10341257	10572663	10368083	10338741	10344277	10343618	10340186	10338706	10459405	10577508	10341812	10358569	10339237	10338852	10369815	10574595	10583785	10579525	10365242	10344028	10476545	10338167	10546079	10347106	10595140	10412466	10490203	10343602	10338673
	10593856	10491952	10343844	10490212	10492699	10341247	10452918	10338724	10342201	10515257	10582562	10483667	10463355	10338880	10424779	10338272	10360227	10496359	10561335	10340638	10419034	10338171	10509023	10358459	10367076	10392328	10358648	10355017	10338675
	10342076	10339430	10338534	10487858	10399202	10339230	10504132	10338738	10510254	10432473	10454828	10358545	10430778	10338954	10528915	10340335	10531407	10467124	10435237	10582890	10344339	10338172	10573956	10361091	10448195	10341520	10579296	10338120	10338687
	10372114	10553533	10369290	10344446	10375432	10582890	10342979	10338762	10365116	10389606	10413216	10338933	10343156	10338999	10389134	10338228	10387257	10420362	10596273	10582884	10460253	10338175	10408557	10515051	10342808	10340843	10358569	10343630	10338708
	10454057	10386604	10567211	10591739	10424126	10525185	10340077	10338771	10373355	10487480	10342379	10453562	10533807	10339003	10577508	10490706	10501199	10388824	10598198	10338385	10498584	10338187	10589723	10447349	10343305	10386442	10580519	10563014	10338717
	10338334	10383731	10405733	10446756	10547217	10341501	10342811	10338780	10451123	10504957	10342819	10395252	10442454	10339025	10451805	10455942	10579356	10505623	10354258	10371379	10374228	10338194	10467739	10585509	10374485	10396645	10364548	10412711	10338730
	10341684	10344135	10453632	10564663	10340673	10339647	10344533	10338785	10518385	10421029	10570002	10407291	10340779	10339078	10450374	10338254	10364293	10369920	10352294	10454512	10413419	10338203	10496737	10360631	10412251	10505028	10424250	10501402	10338751
	10340715	10518333	10343705	10385382	10529758	10555009	10339881	10338803	10571241	10508996	10386187	10546452	10436941	10339103	10587508	10605315	10566454	10404132	10505044	10392056	10396952	10338206	10411508	10595924	10579915	10599369	10439483	10508719	10338760
	10339244	10540059	10604671	10440731	10503249	10598062	10410362	10338807	10561343	10385248	10339353	10446763	10416273	10339119	10411739	10502240	10519196	10395409	10395855	10343261	10531166	10338210	10385500	10408975	10341666	10497105	10380065	10386005	10338776
	10394776	10343692	10410287	10389590	10498584	10339418	10342440	10338860	10519234	10400589	10339146	10499902	10340654	10339172	10408081	10341555	10372831	10574438	10579939	10338414	10577641	10338211	10451054	10494288	10379363	10342108	10456400	10592585	10338885
	10551155	10523376	10338241	10601854	10480445	10339633	10344195	10338900	10456709	10420877	10342754	10358633	10425983	10339174	10373530	10532896	10350766	10471486	10537911	10396076	10363210	10338218	10510516	10589800	10353010	10556764	10532620	10340917	10338947
	10338135	10542875	10532857	10403076	10378816	10513141	10343614	10338956	10465215	10534984	10343247	10358563	10340577	10339242	10353004	10364888	10461214	10364072	10457273	10348889	10355343	10338225	10360848	10519988	10353733	10540283	10468287	10340729	10338954
	10604019	10367379	10548246	10341196	10365482	10343731	10341372	10338991	10409322	10489958	10338004	10518526	10405783	10339293	10338488	10377725	10342732	10339559	10365297	10582896	10380976	10338226	10578904	10454782	10598794	10545298	10357120	10427297	10338974
	10373388	10489038	10585697	10597470	10503359	10598055	10343552	10339005	10341671	10581212	10341332	10344805	10382376	10339319	10444605	10605943	10471464	10384100	10342960	10572419	10606575	10338227	10473547	10539008	10349442	10587104	10358551	10340131	10339004
	10553859	10377508	10389229	10582295	10583347	10342752	10342833	10339020	10370552	10346365	10343916	10341274	10585706	10339355	10432511	10388745	10364675	10538356	10339885	10338733	10366707	10338229	10370376	10374366	10484999	10344476	10343494	10343252	10339064
	10510172	10526482	10597490	10429391	10403283	10344197	10338154	10339028	10352777	10408081	10341988	10358617	10342504	10339375	10419779	10381250	10370766	10445268	10432527	10340045	10407814	10338233	10401149	10596027	10367803	10457331	10340438	10485340	10339065
	10342289	10420089	10399760	10373902	10544629	10582882	10342315	10339061	10585417	10340295	10454807	10517463	10363901	10339404	10547943	10338003	10344240	10495659	10349081	10377439	10414262	10338234	10444637	10546725	10339339	10415576	10432473	10341761	10339067
	10427991	10427895	10457927	10543544	10543471	10341230	10343757	10339076	10393620	10356780	10341161	10584870	10519268	10339429	10516246	10437384	10343934	10554789	10438959	10344522	10437928	10338240	10442616	10350819	10343916	10344422	10338605	10420216	10339097
	10339989	10338751	10365974	10383799	10367734	10504148	10340157	10339091	10359948	10360985	10338424	10339163	10450640	10339437	10563780	10444595	10595981	10586604	10352194	10480381	10394954	10338245	10394733	10342372	10341173	10492456	10562181	10470893	10339103
	10353061	10344241	10435980	10427125	10532301	10339798	10338509	10339095	10343407	10545672	10338025	10442240	10407222	10339439	10419323	10590888	10370946	10541910	10468275	10582916	10492815	10338247	10599581	10410656	10342833	10338923	10364373	10448182	10339127
	10339786	10529264	10414078	10511617	10341919	10338824	10338170	10339121	10463224	10601011	10340700	10534596	10343621	10339451	10528929	10442603	10409330	10499811	10501051	10372082	10392388	10338248	10338111	10585381	10338822	10396795	10464601	10594501	10339165
	10387222	10344598	10454296	10436830	10597420	10338281	10573865	10339123	10453429	10577421	10338589	10552037	10430846	10339495	10400589	10415396	10398920	10359571	10507418	10415818	10515144	10338250	10503218	10368782	10583297	10606301	10340935	10593789	10339174
	10554061	10608692	10497918	10437963	10469571	10338647	10338581	10339125	10494735	10389395	10411454	10358625	10607113	10339542	10404061	10355403	10340779	10441610	10415700	10508829	10458709	10338252	10425018	10586781	10532305	10437748	10465831	10343273	10339177
	10547206	10355500	10499854	10370037	10436590	10514070	10595831	10339164	10340291	10525591	10343567	10422028	10343841	10339545	10483401	10338119	10370914	10365482	10483264	10494565	10412607	10338255	10591357	10360522	10340936	10457359	10353479	10338117	10339216
	10588043	10339117	10577641	10405994	10341589	10348078	10406399	10339183	10339577	10366277	10338003	10358527	10344106	10339561	10496379	10554074	10479077	10451953	10595189	10362811	10574013	10338259	10486041	10423049	10544638	10356312	10463799	10467420	10339245
	10341991	10421309	10532921	10511180	10513008	10396419	10589846	10339217	10597817	10489078	10338169	10542317	10412909	10339572	10571876	10589327	10437590	10505845	10426479	10531544	10432866	10338261	10423805	10390022	10340373	10471550	10402708	10595793	10339307
	10582403	10437205	10599696	10402268	10343103	10341770	10583203	10339219	10453575	10378053	10340132	10458940	10343307	10339578	10554325	10342100	10508992	10428604	10543213	10576971	10343830	10338264	10503212	10588707	10338317	10356936	10383887	10390117	10339341
	10438338	10338160	10420986	10544829	10484520	10340185	10342798	10339241	10566870	10515744	10548139	10338691	10339070	10339595	10474984	10417068	10408741	10394593	10345230	10570786	10489723	10338266	10351404	10372130	10338821	10339396	10348354	10567072	10339346
	10570556	10343405	10358432	10595979	10521459	10339498	10344115	10339271	10338648	10353420	10340426	10560862	10339312	10339704	10570556	10341771	10369702	10523451	10573803	10406005	10500345	10338270	10548105	10559837	10433088	10491922	10358658	10517250	10339408
	10583316	10481621	10518147	10475247	10344193	10338512	10341924	10339284	10461220	10521731	10435185	10338728	10474541	10339729	10496204	10377804	10501208	10532025	10524150	10590445	10595480	10338274	10582712	10482139	10343343	10466274	10502898	10463355	10339412
	10421906	10342896	10494428	10511282	10593634	10342589	10338482	10339302	10525271	10527043	10338746	10358601	10339459	10339737	10379127	10339037	10396652	10599205	10530910	10459262	10496438	10338276	10419274	10531290	10343541	10585533	10394936	10338988	10339441
	10341625	10338963	10344581	10384956	10424485	10338067	10391744	10339352	10582231	10554445	10339619	10451763	10593356	10339766	10414315	10340656	10373826	10508533	10400254	10343012	10499655	10338278	10528519	10573082	10604505	10490273	10526838	10387545	10339447
	10572813	10549495	10338498	10510473	10447317	10340297	10344210	10339363	10344234	10408202	10338346	10410947	10340872	10339770	10520467	10450365	10605113	10473384	10359377	10393879	10534395	10338284	10491970	10497309	10409990	10521863	10582580	10353899	10339462
	10447699	10563110	10490256	10489646	10515144	10339841	10342409	10339371	10514221	10424779	10338254	10442219	10358982	10339873	10601011	10450622	10585214	10359861	10596265	10462195	10339812	10338297	10518805	10481920	10498837	10341399	10421361	10578683	10339530
	10500333	10344551	10466839	10587284	10341282	10343880	10339915	10339466	10539933	10451805	10510445	10358561	10533145	10339891	10359890	10589212	10554367	10490159	10456296	10602062	10545101	10338299	10440099	10341792	10342548	10440564	10519684	10577534	10339540
	10343427	10596575	10421810	10581560	10472538	10338926	10502770	10339477	10555946	10488437	10339997	10422718	10469849	10339902	10393431	10569923	10359181	10588037	10338648	10412562	10359689	10338305	10447383	10540472	10428576	10346523	10413265	10407907	10339545
	10553831	10381096	10354816	10468309	10414113	10343824	10340216	10339513	10475350	10540738	10340681	10358575	10367708	10339925	10452709	10446553	10509204	10572357	10486616	10343751	10460696	10338309	10396476	10521972	10338376	10340741	10499187	10435821	10339578
	10507431	10338393	10563350	10342405	10358879	10338325	10344085	10339514	10471555	10430825	10342930	10579012	10342816	10339938	10352048	10549700	10366848	10586591	10545471	10573865	10492294	10338318	10433782	10606001	10342558	10600593	10410921	10362520	10339590
	10505090	10340478	10552064	10400844	10442236	10342380	10416057	10339519	10426544	10548086	10341771	10358631	10459193	10339939	10521731	10450451	10537712	10598831	10466972	10343842	10455784	10338328	10569972	10527213	10588007	10474243	10452890	10338498	10339595
	10592629	10424379	10341117	10500802	10342255	10341888	10338465	10339537	10458569	10474769	10455015	10358593	10338996	10340043	10384373	10545337	10465278	10499891	10338298	10547641	10531181	10338337	10430201	10467842	10382542	10469110	10449608	10579142	10339635
	10340790	10455919	10497501	10600857	10464999	10340263	10342536	10339547	10480921	10377662	10341073	10397633	10394690	10340064	10406581	10395922	10488926	10560862	10411751	10343050	10346564	10338343	10440019	10338604	10344939	10563641	10358575	10603011	10339683
	10342147	10344102	10394119	10398721	10345752	10340945	10523168	10339553	10411432	10408070	10598083	10589076	10440483	10340149	10368370	10342032	10509635	10549495	10368486	10340745	10495675	10338357	10496592	10426835	10338845	10358717	10410650	10425522	10339740
	10357878	10380419	10468881	10469951	10505028	10338869	10342533	10339570	10455299	10420426	10408329	10546454	10488926	10340208	10404028	10535021	10384233	10414102	10415642	10340979	10400704	10338358	10604564	10406385	10343538	10395692	10583142	10521587	10339741
	10372102	10469129	10430743	10511290	10435802	10342395	10340294	10339584	10561842	10409424	10509063	10340159	10388880	10340240	10562637	10551529	10342222	10538459	10586244	10436209	10387838	10338375	10490794	10492180	10339783	10604199	10464551	10342847	10339749
	10341191	10347282	10344273	10476560	10363773	10340894	10339223	10339587	10506050	10557156	10338059	10590445	10338361	10340293	10446074	10343264	10474596	10489246	10405263	10588226	10469816	10338378	10573954	10482868	10442258	10343358	10358557	10385570	10339751
	10342060	10342951	10513737	10378568	10343152	10339162	10338541	10339606	10550706	10479811	10343580	10358517	10420030	10340331	10594251	10552249	10593713	10578045	10565900	10459210	10358664	10338379	10407126	10546775	10341650	10354630	10338934	10340737	10339766
	10340888	10416004	10472501	10447880	10340385	10339536	10462086	10339625	10573998	10582809	10339325	10535938	10502146	10340362	10574378	10569168	10394770	10344003	10396079	10425283	10391744	10338391	10460108	10380341	10338166	10342192	10585395	10583254	10339787
	10451591	10581159	10341636	10343413	10354003	10342869	10338794	10339626	10398751	10414315	10340016	10358648	10528662	10340363	10479811	10564777	10480950	10518147	10342490	10367475	10491526	10338397	10424404	10514668	10544720	10344447	10454731	10375880	10339823
	10342799	10530827	10568532	10604230	10410364	10441813	10341054	10339632	10595407	10367179	10339231	10497752	10436446	10340423	10515431	10384493	10430846	10415604	10585972	10339312	10401028	10338405	10530615	10507218	10471608	10599893	10408450	10340959	10339889
	10404024	10554789	10546292	10468869	10342177	10344386	10340086	10339638	10475394	10594251	10343590	10358521	10343418	10340460	10497831	10501098	10567335	10356677	10392261	10341390	10595392	10338426	10338906	10338773	10339255	10344342	10343562	10420011	10339939
	10362394	10487392	10452384	10364784	10339703	10343102	10343144	10339644	10424853	10578690	10343323	10396936	10339889	10340490	10350392	10459109	10518167	10516735	10599120	10540028	10340532	10338430	10444258	10454993	10338157	10462111	10448380	10587486	10339955
	10490824	10443786	10519321	10448455	10565456	10343279	10338800	10339650	10383708	10402708	10344554	10491036	10500034	10340504	10347669	10343035	10480725	10531931	10370446	10367982	10344613	10338448	10587042	10428998	10344085	10339984	10424347	10539177	10339974
	10339185	10409278	10576210	10465580	10342036	10341978	10545099	10339664	10572235	10452709	10342534	10358515	10395816	10340507	10396068	10594590	10392894	10470283	10340620	10343381	10548817	10338450	10341369	10488912	10567412	10458607	10458303	10598994	10340025
	10339141	10355403	10366951	10342967	10408616	10341402	10339102	10339674	10506118	10442331	10338419	10544837	10338759	10340521	10594774	10364856	10386388	10436694	10398751	10340989	10429564	10338451	10483110	10440964	10343272	10423577	10358611	10592084	10340034
	10342330	10341845	10344117	10460591	10339396	10344455	10341700	10339699	10516371	10541729	10342991	10358611	10342233	10340528	10490104	10552874	10460468	10570388	10388682	10357478	10472212	10338456	10406205	10571849	10340123	10341402	10562647	10475360	10340039
	10523577	10393166	10542340	10545835	10338556	10344357	10340704	10339718	10338988	10478572	10344289	10488147	10484927	10340534	10385699	10399011	10494445	10446763	10417813	10457225	10356269	10338459	10416505	10601616	10342533	10341107	10358619	10419354	10340044
	10338362	10343500	10486448	10428918	10425299	10546508	10343068	10339730	10489065	10465861	10339816	10358619	10475990	10340539	10359929	10461921	10582303	10351206	10510254	10351259	10344232	10338473	10462442	10340007	10338482	10339148	10339928	10353219	10340058
	10343605	10341986	10515416	10422249	10468533	10389699	10400006	10339763	10565152	10419323	10339562	10358529	10569200	10340569	10360985	10515363	10388884	10461423	10454099	10340042	10344981	10338479	10341956	10342525	10595614	10594800	10454097	10524676	10340059
	10515429	10540118	10485828	10513952	10571657	10338223	10344264	10339768	10341072	10569100	10338173	10498210	10436951	10340589	10458195	10505120	10604906	10544036	10392318	10551998	10604630	10338485	10342532	10564343	10343227	10546606	10555027	10586166	10340140
	10351504	10367422	10492229	10533316	10594800	10343998	10338372	10339780	10360920	10359890	10339157	10560491	10360443	10340616	10540999	10469505	10415857	10478048	10496485	10524034	10460259	10338501	10558134	10342562	10607972	10586816	10460285	10582862	10340165
	10343055	10579302	10340245	10343245	10422412	10342402	10491627	10339802	10338466	10383717	10571876	10582862	10534728	10340637	10410092	10347282	10510391	10436666	10466441	10343219	10533720	10338516	10503220	10498477	10483025	10372716	10344127	10518774	10340177
	10338228	10513739	10339596	10355984	10446739	10339424	10603099	10339815	10411751	10432511	10338035	10420362	10381416	10340643	10339599	10485081	10342505	10515771	10341530	10398052	10552480	10338517	10439710	10374983	10437712	10460102	10407870	10340853	10340194
	10419034	10582821	10422059	10344194	10571567	10340393	10341647	10339824	10373367	10480087	10344238	10342112	10338339	10340658	10559818	10534441	10394109	10472587	10338779	10397172	10506767	10338526	10450694	10487906	10343999	10458680	10533929	10342997	10340236
	10468287	10585097	10392410	10504398	10349147	10342037	10338411	10339839	10500011	10591556	10344344	10439138	10521205	10340758	10448506	10546088	10550059	10439762	10540273	10527306	10541885	10338533	10455238	10494832	10461158	10383472	10356333	10461152	10340293
	10408212	10443808	10466680	10488806	10356172	10516735	10556442	10339843	10579356	10470909	10340136	10342747	10347193	10340812	10371591	10344584	10338106	10443808	10344587	10338930	10522024	10338543	10473754	10587733	10344789	10420390	10462504	10468990	10340355
	10338955	10551009	10342963	10602840	10578071	10598032	10338882	10339928	10386934	10404069	10413813	10340904	10406250	10340825	10389395	10416302	10571111	10391061	10363563	10343169	10565775	10338544	10374068	10425511	10396237	10489107	10520942	10502146	10340363
	10342904	10535021	10443463	10508901	10442238	10583044	10341221	10339937	10572733	10548785	10343993	10408450	10343719	10340831	10474825	10369481	10379176	10514924	10478077	10480035	10422059	10338546	10338075	10552264	10579066	10361104	10339959	10340870	10340366
	10338311	10365145	10493925	10338535	10338920	10490248	10339563	10339949	10558948	10453512	10340443	10358658	10508707	10340858	10568714	10593937	10378914	10373218	10574184	10537785	10487945	10338547	10340191	10499839	10591612	10338522	10470696	10373454	10340389
	10608482	10341271	10531340	10342051	10385083	10339618	10472240	10339958	10508420	10554325	10343226	10539433	10338081	10340969	10497520	10573234	10524415	10581027	10338788	10593225	10495035	10338548	10407766	10548735	10521690	10379346	10404053	10345704	10340423
	10583142	10583465	10571840	10401454	10340229	10591628	10421046	10339985	10390519	10352709	10340029	10358627	10415413	10341019	10350297	10341475	10586306	10571567	10339667	10342827	10375432	10338549	10367822	10468691	10341942	10584067	10365590	10475405	10340428
	10338429	10409486	10339446	10557560	10342702	10604832	10491625	10340004	10338529	10350297	10338107	10358654	10341913	10341116	10373571	10374181	10554240	10508608	10461220	10442495	10414874	10338553	10486396	10585732	10373467	10400538	10536103	10472994	10340495
	10543114	10410650	10374453	10344495	10502823	10343298	10418169	10340027	10339356	10393431	10402750	10340209	10593015	10341158	10596095	10339643	10458046	10354432	10547251	10338600	10426891	10338555	10355464	10354494	10338790	10340297	10512739	10339411	10340512
	10543017	10338705	10343305	10433264	10341641	10338822	10342256	10340030	10363563	10448975	10526931	10598499	10380524	10341167	10446713	10341861	10477970	10574412	10382243	10597493	10446615	10338559	10344010	10347417	10340209	10574812	10497918	10586064	10340522
	10562084	10387536	10342309	10546706	10344351	10339522	10414427	10340057	10433904	10363575	10343604	10358573	10342553	10341189	10340439	10551336	10386359	10520126	10498415	10369792	10391561	10338560	10353475	10344707	10342996	10393406	10358513	10484357	10340531
	10468016	10372891	10340919	10340585	10500666	10340501	10543785	10340084	10433672	10474984	10344201	10490126	10393926	10341234	10420877	10556426	10496854	10429160	10457508	10492341	10344197	10338562	10341641	10343063	10453102	10375240	10358654	10586844	10340563
	10351041	10511679	10594277	10338841	10375503	10339321	10537244	10340092	10554240	10547943	10357946	10396840	10468081	10341276	10491805	10514939	10436967	10486197	10405074	10342914	10383502	10338563	10347497	10514466	10604076	10467979	10358593	10342698	10340573
	10341043	10447591	10341937	10358541	10340757	10339401	10342995	10340119	10348858	10554281	10598053	10358555	10342914	10341299	10350838	10363699	10393926	10452485	10368739	10560744	10344204	10338564	10545958	10503723	10339325	10340785	10377541	10342779	10340581
	10404063	10340036	10515702	10379034	10604248	10558910	10435266	10340139	10395805	10449292	10441494	10367746	10402579	10341317	10352709	10442549	10486166	10582985	10343092	10356628	10341695	10338568	10374466	10605740	10501091	10343717	10491062	10606858	10340585
	10373093	10390969	10341777	10377953	10344270	10598057	10342073	10340145	10383556	10580135	10363415	10358583	10350003	10341342	10528077	10578423	10342358	10376094	10373202	10539104	10587651	10338569	10462081	10478718	10342705	10341654	10394142	10523529	10340592
	10344552	10441539	10584350	10603373	10339412	10338793	10344931	10340172	10591494	10497520	10476590	10403281	10535979	10341388	10341117	10338001	10496023	10526381	10440800	10608212	10563766	10338574	10439276	10499108	10341479	10457409	10358555	10363118	10340597
	10394731	10523190	10531544	10548128	10485170	10338480	10342439	10340233	10446235	10377405	10339931	10484463	10344466	10341390	10521090	10547740	10456723	10573008	10385236	10562576	10494160	10338579	10503208	10396383	10598043	10447354	10607183	10409968	10340602
	10338743	10571865	10579828	10378802	10341526	10340388	10454782	10340266	10394498	10586448	10338213	10547227	10593024	10341408	10548086	10394802	10501229	10534096	10472621	10355050	10505779	10338582	10371220	10602454	10342382	10339666	10358597	10441161	10340618
	10451549	10359161	10444674	10338332	10340065	10340909	10340989	10340277	10591482	10450374	10548598	10358605	10510629	10341414	10421029	10384145	10426081	10550980	10340212	10603228	10506274	10338583	10598381	10381539	10338520	10413086	10361771	10343635	10340707
	10608136	10353252	10471503	10534456	10343005	10340731	10513164	10340281	10557528	10381548	10423520	10358535	10486681	10341447	10542079	10507539	10448455	10596148	10602977	10608606	10551293	10338592	10571266	10343064	10456184	10539649	10344390	10500543	10340725
	10486255	10341321	10515113	10402730	10513504	10342344	10344316	10340286	10340799	10449111	10342890	10340645	10569017	10341464	10480432	10338035	10562761	10466800	10587818	10608583	10339193	10338596	10462587	10537318	10474381	10586368	10358617	10567213	10340803
	10490159	10381304	10466923	10387368	10521471	10343513	10375820	10340319	10562461	10574780	10339906	10494395	10420668	10341514	10462632	10381260	10529082	10404059	10380560	10483817	10345752	10338609	10343727	10363350	10601235	10437627	10457922	10455588	10340825
	10338290	10500268	10595392	10514933	10339832	10342144	10586967	10340323	10415980	10507433	10459210	10358525	10568392	10341560	10599335	10562667	10389581	10476301	10596271	10602221	10584057	10338611	10512067	10452516	10513824	10342673	10358675	10394735	10340858
	10546294	10343816	10342566	10451993	10338487	10342924	10339930	10340327	10355214	10594426	10344475	10388824	10444394	10341582	10513818	10385776	10546092	10447904	10410332	10608613	10340957	10338612	10343233	10410393	10604735	10544976	10575021	10341727	10340860
	10381361	10580286	10421917	10562761	10407126	10343569	10340597	10340352	10594762	10603431	10338178	10363173	10413243	10341596	10489078	10571752	10472923	10344551	10462363	10525555	10363894	10338614	10553301	10599435	10342178	10410970	10541522	10545379	10340924
	10528970	10396440	10494160	10571214	10403352	10341120	10435271	10340374	10341681	10524169	10338587	10399360	10499378	10341665	10562563	10342641	10393648	10572747	10417147	10362201	10432897	10338622	10400321	10434577	10342651	10339266	10341723	10430723	10340946
	10362892	10550326	10592983	10395129	10355017	10339291	10343840	10340401	10476691	10586842	10341195	10409970	10432509	10341699	10487480	10357472	10603567	10420366	10477543	10390913	10373519	10338626	10383233	10444814	10342995	10340641	10343885	10339707	10340958
	10417264	10338098	10428613	10426611	10410970	10504178	10343838	10340435	10524882	10598111	10339385	10523579	10472782	10341713	10452867	10338029	10364030	10581495	10453575	10450226	10340116	10338628	10600973	10339356	10338177	10339887	10400023	10359334	10340964
	10559172	10340411	10495989	10358666	10353265	10339361	10339702	10340437	10342675	10572605	10338094	10358623	10474860	10341773	10342543	10387659	10382912	10393866	10605303	10338580	10602198	10338630	10359870	10343586	10338363	10380689	10425903	10355214	10340969
	10386546	10344480	10601044	10400649	10376163	10339639	10447649	10340441	10531407	10390707	10342950	10358547	10445558	10341782	10512065	10548163	10580537	10474700	10346695	10344310	10439292	10338636	10441456	10543204	10449999	10339161	10468016	10338380	10340988
	10340371	10512251	10539015	10343042	10513512	10339336	10570432	10340467	10508115	10338831	10339569	10372177	10506571	10341876	10361110	10338557	10510844	10365817	10455312	10574718	10443438	10338637	10525296	10439268	10472782	10338468	10503399	10444800	10340990
	10342939	10505120	10344583	10343927	10343690	10339473	10342027	10340479	10517263	10553115	10561983	10358549	10520362	10341881	10515090	10364702	10392936	10593421	10350331	10608675	10502565	10338643	10503214	10584827	10343674	10576924	10343749	10473414	10341055
	10567106	10340549	10421972	10375079	10573924	10398615	10551998	10340499	10342986	10575733	10338249	10555027	10384145	10341883	10394731	10350003	10342051	10564507	10474112	10560785	10500378	10338650	10416657	10446771	10344244	10384782	10556302	10343594	10341062
	10339497	10342056	10606989	10339993	10534945	10413012	10499911	10340503	10553301	10381402	10343749	10358629	10506880	10341895	10571870	10367335	10603087	10375461	10516007	10368289	10589076	10338653	10485635	10571922	10498531	10542310	10451993	10338306	10341081
	10338210	10570068	10338316	10566132	10339955	10342538	10357875	10340505	10404763	10598794	10340390	10558150	10436048	10342023	10582809	10342328	10427323	10489204	10419542	10338361	10602739	10338657	10384539	10526943	10374590	10427849	10465895	10424349	10341132
	10444041	10498119	10565083	10605315	10525165	10341780	10343406	10340513	10542738	10339267	10408739	10347933	10588577	10342026	10474769	10561485	10498076	10352152	10340799	10340738	10521459	10338668	10573979	10468795	10447517	10604424	10542520	10338138	10341145
	10404067	10353479	10430572	10402752	10359689	10344393	10462091	10340515	10497920	10512489	10445542	10342270	10340279	10342133	10469138	10400143	10338741	10501586	10424335	10341039	10338487	10338669	10541307	10389025	10343060	10454332	10343055	10380384	10341150
	10366705	10502949	10496735	10340952	10490250	10503281	10416777	10340543	10575184	10342414	10340404	10395103	10529547	10342160	10477004	10340899	10339110	10340758	10361712	10338964	10341586	10338676	10340291	10587383	10399087	10419611	10341351	10342193	10341156
	10344590	10554074	10432897	10558921	10588007	10339640	10442052	10340547	10487021	10562637	10504172	10358621	10531415	10342168	10340201	10434664	10570855	10472538	10530733	10341136	10344601	10338678	10351583	10580331	10504172	10399605	10489038	10363498	10341157
	10343289	10341011	10469801	10450814	10578069	10586718	10449312	10340548	10419073	10504470	10582078	10527571	10544751	10342204	10340405	10452147	10339101	10344141	10402564	10421648	10358879	10338682	10383214	10495163	10428763	10401063	10391100	10606255	10341185
	10339212	10448380	10342176	10465474	10405935	10343208	10338765	10340623	10574471	10494386	10343598	10566822	10558840	10342209	10416037	10519270	10338371	10341637	10598164	10506225	10339572	10338692	10385375	10465772	10393395	10341796	10593101	10525657	10341334
	10342362	10585942	10485700	10461108	10495685	10598027	10341322	10340666	10430593	10426669	10340617	10494007	10392947	10342210	10411728	10469581	10390635	10585699	10544768	10407319	10460251	10338697	10503204	10471978	10342216	10435963	10342262	10475378	10341342
	10416736	10458386	10414431	10341163	10428310	10340662	10438738	10340671	10567010	10513818	10344390	10572897	10430660	10342222	10391461	10427391	10392910	10593123	10443836	10560797	10338425	10338698	10417167	10427035	10588294	10490291	10341601	10431282	10341373
	10341459	10461156	10384423	10338387	10598798	10340711	10344075	10340698	10350039	10487340	10342527	10550870	10364571	10342286	10543118	10344835	10411373	10359582	10392087	10543939	10484520	10338699	10397975	10350977	10548598	10608682	10358525	10500034	10341376
	10340241	10371277	10418498	10434934	10363894	10341121	10340123	10340712	10348775	10546834	10339084	10476545	10476889	10342293	10384940	10398319	10344234	10592050	10343818	10397249	10486448	10338703	10378114	10523206	10505630	10338987	10466270	10549582	10341381
	10536103	10390430	10342382	10340742	10524082	10482918	10340852	10340724	10342698	10353004	10344134	10342745	10581505	10342305	10342089	10381082	10532819	10598499	10527886	10438272	10523506	10338707	10490903	10585982	10495574	10600524	10387525	10388010	10341385
	10354504	10565811	10530560	10358656	10432852	10341109	10499655	10340750	10527965	10538832	10367770	10340045	10578916	10342343	10346365	10493243	10476560	10492229	10340754	10426110	10423599	10338710	10493709	10439936	10339434	10592816	10342170	10438098	10341388
	10344006	10340163	10432866	10469404	10342211	10340313	10340644	10340784	10391625	10341614	10339082	10340300	10415408	10342353	10450519	10381122	10423498	10473444	10351013	10341780	10403281	10338714	10554375	10573939	10563094	10519693	10576973	10342522	10341389
	10338078	10505623	10571310	10475027	10344658	10340164	10338861	10340796	10449363	10404061	10343589	10414514	10518455	10342355	10525591	10340269	10501456	10399677	10436239	10340426	10424126	10338718	10400326	10549282	10360542	10400191	10429623	10404354	10341408
	10584576	10340572	10460782	10339697	10368229	10342496	10344204	10340854	10475772	10410560	10380065	10358613	10561664	10342459	10497122	10544062	10402648	10430302	10419532	10430596	10593918	10338721	10396358	10381187	10340644	10473737	10538704	10346549	10341427
	10589793	10598178	10515803	10436978	10355343	10341479	10416800	10340883	10341714	10528915	10342398	10358513	10344038	10342460	10543114	10338742	10571728	10355996	10598723	10339533	10339873	10338722	10342317	10436456	10526797	10342702	10353061	10380620	10341450
	10433032	10498058	10472235	10516335	10484357	10341042	10343538	10340893	10339785	10342750	10516277	10354588	10339436	10342499	10378053	10339692	10338841	10532923	10338664	10512411	10498284	10338723	10507040	10397428	10515884	10482687	10416793	10467003	10341490
	10388225	10382797	10338923	10341070	10558740	10343941	10361091	10340897	10405343	10555695	10343488	10499899	10342198	10342517	10406968	10549762	10581538	10500356	10485395	10491962	10341188	10338724	10357064	10339036	10338786	10407811	10517058	10606876	10341561
	10504609	10585048	10343494	10408487	10343312	10340947	10341380	10340928	10566516	10400393	10380927	10430723	10420891	10342524	10460738	10459089	10437963	10606609	10395984	10578324	10342158	10338726	10342918	10385635	10343982	10527970	10527448	10338519	10341570
	10515692	10496379	10446425	10432711	10343906	10436596	10580955	10340940	10444268	10496204	10340370	10500808	10415875	10342530	10436106	10399005	10393559	10490838	10544779	10417920	10485656	10338734	10417034	10580282	10344316	10455647	10427459	10448192	10341574
	10499130	10431147	10340193	10378570	10544638	10343146	10341624	10340974	10447038	10588874	10344815	10427268	10438517	10342559	10515257	10469129	10340923	10435501	10373367	10338420	10560618	10338747	10427461	10468853	10422854	10363163	10511149	10560103	10341579
	10381601	10560945	10540298	10358672	10574087	10342364	10437516	10341048	10347417	10443117	10427253	10371379	10361265	10342662	10426669	10366705	10544596	10364593	10584194	10523647	10493834	10338754	10342352	10349793	10340702	10402063	10448030	10338728	10341651
	10347310	10470101	10433937	10340581	10340836	10341136	10356269	10341063	10594652	10408246	10339449	10428089	10340571	10342739	10523012	10340728	10360321	10549588	10582231	10338633	10339793	10338755	10496956	10520952	10583952	10410892	10399634	10398455	10341699
	10571870	10340238	10444680	10413416	10501567	10344122	10513160	10341075	10575153	10577946	10340022	10343879	10512125	10342763	10586448	10455919	10474977	10393106	10343640	10339738	10469801	10338762	10455901	10586700	10344152	10414288	10466839	10338442	10341700
	10562989	10339692	10604597	10390685	10338625	10339094	10340310	10341118	10517948	10485963	10340274	10526410	10516064	10342831	10524790	10362896	10339697	10506571	10456727	10343841	10456699	10338764	10339316	10343973	10341577	10409986	10410654	10343942	10341713
	10462879	10599576	10509560	10571601	10343697	10339299	10343875	10341122	10596857	10372796	10341329	10498775	10518837	10342878	10590494	10338042	10498064	10351588	10360563	10338507	10341332	10338767	10456001	10338392	10598083	10338635	10358519	10374106	10341779
	10340429	10563099	10351035	10418817	10378783	10341940	10367772	10341127	10541711	10373179	10338804	10341765	10343463	10342887	10389606	10339807	10338315	10341364	10468253	10551197	10465244	10338771	10407543	10535095	10339055	10341326	10358666	10515416	10341787
	10339597	10365288	10597459	10343657	10401028	10339611	10339381	10341131	10567299	10490104	10409526	10499904	10352969	10342892	10598085	10450904	10536220	10519321	10343351	10536494	10455338	10338775	10503523	10419343	10340896	10554895	10358621	10436446	10341836
	10338474	10542750	10528544	10360914	10341655	10343987	10502552	10341212	10541873	10574018	10339709	10358591	10541803	10342980	10598053	10341459	10409261	10584317	10573867	10608382	10399559	10338778	10461237	10580733	10511382	10491438	10481585	10339286	10341859
	10342733	10551169	10340438	10404874	10342279	10341870	10338297	10341261	10504672	10384776	10344511	10358635	10375893	10342982	10565862	10372102	10405343	10547100	10520405	10405783	10441787	10338780	10368144	10419082	10343196	10414113	10494402	10340417	10341921
	10342603	10489343	10339648	10412667	10404965	10342423	10340639	10341340	10495111	10494405	10340761	10358615	10459944	10343013	10371770	10608016	10463185	10461439	10565852	10375713	10464128	10338782	10352234	10372668	10342948	10338674	10534583	10440661	10341939
	10536949	10510687	10388782	10572722	10350758	10339358	10340738	10341343	10459534	10474902	10340373	10416541	10559406	10343039	10574780	10392369	10343677	10364375	10530045	10397633	10429568	10338784	10380660	10554938	10501661	10340098	10528544	10339963	10341951
	10342134	10496091	10338432	10505614	10596275	10339364	10356267	10341377	10412900	10399087	10344509	10340976	10339307	10343067	10542894	10438626	10352393	10598103	10531323	10341988	10473240	10338785	10606355	10421768	10338509	10492671	10343207	10342504	10341982
	10443120	10348354	10491962	10440918	10602739	10573346	10342623	10341404	10386005	10477187	10339793	10563170	10342006	10343092	10563883	10564565	10488029	10522782	10338816	10341825	10565330	10338787	10431229	10409294	10354816	10340043	10338434	10342840	10342021
	10342543	10481585	10542034	10578149	10454113	10344325	10340153	10341411	10388532	10450605	10342825	10421840	10451580	10343169	10554281	10340520	10470182	10406852	10533812	10343988	10555118	10338793	10344389	10396712	10501778	10340884	10582821	10343728	10342064
	10347669	10571444	10459802	10428912	10342545	10339907	10512354	10341415	10575102	10399659	10343278	10343431	10592585	10343176	10578690	10562639	10596200	10460541	10348775	10375497	10394060	10338795	10595070	10365355	10343279	10342039	10374476	10358698	10342067
	10578066	10339509	10340935	10425211	10476740	10338833	10398693	10341434	10405811	10408555	10375229	10555401	10448582	10343227	10503315	10520124	10524681	10485645	10342364	10398039	10505489	10338803	10572146	10386992	10362794	10419607	10358637	10457729	10342086
	10408225	10345442	10439204	10576029	10406171	10343049	10339287	10341475	10505282	10339180	10343873	10340959	10410435	10343235	10467637	10344206	10341773	10547151	10339921	10542221	10342073	10338806	10395198	10343198	10405464	10338263	10509901	10338832	10342140
	10344400	10373577	10552508	10452854	10511694	10341219	10344055	10341476	10504849	10338533	10542894	10365769	10574899	10343243	10450605	10424411	10347980	10511629	10343350	10342283	10512024	10338807	10528102	10537347	10496638	10416850	10591208	10416522	10342151
	10405211	10427235	10339339	10473230	10475051	10339783	10430302	10341486	10468722	10373756	10342088	10586591	10607848	10343292	10405741	10338641	10375343	10457872	10497390	10345241	10461389	10338813	10552276	10432682	10339013	10355582	10513737	10400030	10342171
	10476106	10341605	10376885	10508405	10410892	10342336	10585284	10341506	10338654	10548699	10546659	10465895	10339510	10343295	10485963	10579703	10355456	10547227	10343451	10537787	10419261	10338820	10425421	10368638	10341593	10354732	10563114	10341701	10342180
	10393917	10593723	10479362	10342196	10399465	10340532	10339888	10341548	10344069	10361375	10343848	10358490	10340926	10343358	10430825	10425138	10338295	10564233	10483521	10344031	10532857	10338826	10454172	10513061	10605674	10596543	10552418	10455007	10342186
	10416705	10440467	10341744	10439018	10459288	10400704	10392010	10341558	10481711	10544763	10398075	10546685	10338659	10343374	10455813	10530140	10593356	10518751	10412100	10413710	10525955	10338834	10342324	10365845	10458138	10571657	10499902	10343844	10342196
	10409990	10402835	10357369	10606315	10344510	10340768	10559883	10341559	10339814	10369774	10608711	10408928	10340093	10343379	10509161	10384956	10436865	10447317	10428755	10560787	10460255	10338836	10419216	10555011	10489127	10404359	10343112	10493086	10342199
	10338272	10576973	10340957	10573790	10455395	10344239	10338087	10341563	10501649	10477924	10338409	10371446	10364249	10343386	10356780	10433032	10420935	10381371	10403193	10342068	10428796	10338840	10340769	10375893	10342969	10343572	10342744	10340444	10342221
	10571514	10517053	10342011	10343630	10407467	10344383	10343886	10341567	10459389	10587552	10343897	10517457	10581910	10343392	10551822	10343924	10368647	10498576	10401637	10428579	10474467	10338843	10357280	10341847	10339041	10361065	10453632	10502745	10342227
	10487447	10557951	10338242	10469954	10457920	10338287	10339026	10341673	10524941	10568714	10442083	10419854	10415660	10343422	10378833	10578763	10340488	10343741	10494551	10341608	10410947	10338844	10522060	10368947	10368720	10518341	10408008	10350800	10342241
	10469138	10339954	10409014	10598626	10437210	10344213	10429455	10341685	10394082	10587637	10342048	10477169	10338901	10343434	10555695	10553057	10551347	10458314	10342246	10383289	10487405	10338848	10415784	10485170	10356461	10578557	10423803	10606538	10342261
	10581363	10339209	10429564	10440091	10340053	10338250	10340089	10341726	10376060	10443089	10342555	10431410	10343988	10343451	10410560	10595718	10503966	10449932	10358982	10523156	10342448	10338856	10457536	10532085	10473690	10351035	10513739	10469849	10342295
	10530759	10572932	10343410	10503995	10341789	10341090	10340709	10341745	10607933	10462796	10338488	10342804	10390237	10343521	10569181	10433008	10339140	10360344	10339336	10560709	10422280	10338860	10498978	10342459	10342850	10482731	10585377	10339030	10342304
	10404593	10534343	10511629	10515253	10410328	10341470	10338930	10341749	10342525	10343031	10342894	10448182	10408044	10343570	10436890	10338176	10344604	10478938	10600819	10435791	10434758	10338864	10396421	10455227	10341026	10389842	10358609	10430660	10342307
	10467124	10339344	10578251	10385716	10338198	10340973	10340527	10341762	10382852	10569181	10344070	10338855	10341443	10343571	10504466	10474998	10569542	10598507	10360460	10343849	10408861	10338878	10378572	10339221	10342254	10397895	10341998	10595803	10342343
	10440419	10607646	10587683	10581824	10342711	10344004	10342228	10341807	10343253	10510859	10343130	10510215	10375497	10343572	10448975	10340250	10514221	10341029	10340432	10341128	10584752	10338881	10503210	10596041	10421526	10587746	10585803	10340453	10342375
	10525487	10504106	10344268	10341727	10471721	10339056	10343543	10341809	10541721	10404028	10341281	10338205	10340082	10343617	10430032	10585586	10561927	10527158	10491704	10339468	10342231	10338883	10425987	10435162	10338307	10402179	10408739	10403413	10342393
	10448079	10526217	10468239	10515983	10513472	10340284	10339661	10341822	10515943	10449148	10342802	10340917	10343135	10343661	10390707	10527012	10380260	10520950	10529895	10547655	10567995	10338889	10538187	10430649	10604844	10404187	10511496	10511139	10342416
	10341834	10339862	10394971	10391685	10390831	10338704	10343506	10341839	10591816	10507112	10339448	10358637	10364030	10343672	10474902	10400649	10480842	10607865	10485622	10556242	10403283	10338892	10431637	10506939	10420348	10392207	10505917	10341777	10342446
	10608342	10528929	10441740	10586176	10340237	10342513	10338977	10341841	10388227	10582501	10343536	10413609	10357579	10343787	10367100	10526232	10582295	10506870	10514049	10340012	10495416	10338899	10605729	10577910	10362581	10404178	10340022	10470314	10342530
	10416271	10489759	10476441	10453062	10343602	10342109	10462535	10341853	10461334	10546163	10366275	10469151	10503643	10343819	10341660	10538959	10356345	10449315	10472630	10529218	10574149	10338902	10420787	10444244	10338355	10416464	10358656	10417759	10342612
	10341947	10436304	10400581	10501235	10340320	10342873	10343529	10341894	10497490	10478355	10600131	10375751	10359446	10343831	10512937	10342523	10499751	10437210	10535739	10363983	10457707	10338903	10564451	10454039	10382028	10342344	10340163	10528691	10342636
	10513181	10365590	10390505	10340725	10343665	10375121	10479228	10341914	10478424	10411739	10555087	10358609	10418038	10343857	10554445	10457020	10399407	10567211	10500412	10597162	10570614	10338915	10415678	10524248	10555087	10591228	10342567	10397741	10342675
	10444008	10374083	10362593	10543959	10539486	10341445	10341703	10341918	10456988	10437945	10355105	10526559	10341328	10343871	10507112	10596982	10424905	10399465	10338683	10343202	10575993	10338922	10339874	10456254	10338765	10428534	10340976	10340971	10342680
	10457922	10465649	10532709	10450055	10514520	10338385	10400405	10341925	10412177	10515431	10344061	10338524	10339990	10343910	10530841	10446166	10452419	10399760	10396740	10342237	10505200	10338929	10420457	10603651	10603431	10346310	10386070	10367515	10342681
	10489053	10446553	10339973	10524417	10513497	10383206	10341650	10341977	10385966	10408083	10500543	10342304	10415693	10343952	10404063	10387536	10489646	10529264	10515930	10338656	10340673	10338932	10375973	10391963	10529093	10591253	10350044	10350489	10342713
	10503399	10343965	10490203	10511429	10365817	10402560	10547469	10342008	10532753	10474875	10338525	10361282	10511136	10344028	10408111	10449191	10390519	10517009	10339659	10343824	10570741	10338936	10551638	10585186	10340385	10455912	10565813	10567043	10342717
	10338208	10343200	10499941	10571399	10341595	10340339	10344152	10342031	10531286	10431915	10455653	10358597	10341346	10344048	10483046	10339786	10442643	10408850	10372877	10342529	10366153	10338937	10343698	10422608	10491627	10339241	10507692	10448004	10342723
	10424250	10466110	10510176	10561854	10416340	10340892	10423271	10342035	10394674	10444605	10411839	10370931	10355806	10344065	10342961	10568217	10568332	10340580	10501676	10355141	10358124	10338941	10503188	10542302	10438769	10515012	10580590	10480672	10342736
	10339486	10446821	10563338	10400023	10429573	10338183	10339155	10342042	10384138	10563883	10340510	10338523	10340072	10344084	10580516	10421683	10552824	10382462	10435470	10578322	10531187	10338942	10590909	10346678	10369431	10586484	10358553	10542317	10342746
	10548892	10366446	10406939	10377822	10342828	10550501	10357488	10342055	10606186	10362672	10339278	10356568	10450189	10344112	10465282	10551852	10464603	10339936	10502845	10342796	10500140	10338943	10385083	10607562	10493292	10341282	10451549	10542445	10342763
	10544756	10576216	10582464	10481092	10404975	10342803	10504194	10342066	10517600	10404127	10340408	10597758	10339746	10344151	10392943	10370837	10573115	10579302	10338185	10340095	10582814	10338950	10497399	10386775	10343013	10418251	10342197	10353034	10342845
	10494753	10505512	10492953	10451220	10592705	10374350	10551293	10342084	10558001	10495933	10540028	10339707	10549582	10344165	10416290	10462100	10465209	10343565	10581073	10344205	10567108	10338953	10440993	10588826	10338829	10341645	10399657	10593205	10342860
	10555041	10341420	10342202	10505276	10342223	10375123	10352448	10342114	10449225	10575596	10342742	10527051	10438109	10344175	10382998	10338334	10475324	10555510	10403464	10393113	10452151	10338955	10538080	10506134	10490773	10553280	10544855	10429455	10342911
	10544610	10436519	10415604	10436766	10546421	10339796	10366153	10342127	10559385	10559649	10378649	10341246	10422052	10344302	10450957	10552740	10346191	10375751	10365116	10343511	10361926	10338956	10437765	10502776	10344553	10399036	10377508	10436428	10342913
	10581569	10434672	10341601	10406877	10593668	10342247	10491623	10342138	10463951	10344025	10338557	10339337	10395739	10344333	10355327	10383395	10339402	10406171	10341413	10344542	10444589	10338960	10345423	10566668	10339068	10340859	10523376	10371904	10342915
	10381260	10340987	10403508	10382435	10407120	10339974	10534667	10342146	10339411	10359859	10338326	10440522	10341002	10344353	10350090	10559436	10499766	10435271	10371811	10597758	10507905	10338962	10476728	10594144	10340922	10456120	10608711	10568461	10342945
	10381960	10365290	10350753	10340693	10434302	10471814	10493889	10342184	10591726	10563780	10344161	10338951	10338371	10344389	10403978	10377662	10584758	10339446	10464479	10339215	10574157	10338967	10339406	10503174	10374777	10440572	10339306	10380629	10342952
	10464551	10458906	10408008	10386058	10587534	10560481	10459669	10342226	10586405	10568731	10512594	10344613	10458428	10344402	10546163	10600936	10499545	10516640	10392098	10381526	10523758	10338969	10404848	10513008	10450154	10435383	10573427	10570432	10343014
	10458086	10570634	10409968	10508727	10586816	10460070	10338193	10342258	10396896	10408239	10340805	10378833	10396694	10344522	10462796	10605195	10425808	10377368	10342538	10389231	10451451	10338975	10596637	10514830	10339816	10393058	10586477	10597511	10343018
	10590888	10511363	10417912	10571344	10394954	10342267	10557009	10342260	10352905	10342462	10381063	10342881	10466104	10344573	10601705	10344442	10509273	10583242	10528880	10503259	10552488	10338991	10555235	10344309	10508217	10521111	10401958	10385495	10343039
	10343440	10508651	10339116	10389719	10340079	10421970	10463209	10342329	10420155	10561073	10438069	10404132	10519266	10344577	10562818	10518333	10394471	10466439	10529858	10433658	10348791	10338995	10488195	10422748	10371888	10531177	10525885	10486107	10343094
	10341003	10343885	10417920	10341939	10512949	10340851	10341872	10342351	10424213	10521709	10342232	10512739	10444717	10344587	10341322	10342754	10592850	10532926	10464153	10341582	10399457	10339005	10407173	10338910	10414497	10380622	10358543	10542275	10343130
	10597513	10572613	10341725	10357084	10506989	10338829	10338431	10342363	10383671	10573578	10341241	10361771	10407940	10344597	10408266	10351504	10442445	10469322	10359405	10342185	10408656	10339006	10568568	10375290	10399254	10577190	10458841	10512308	10343132
	10343486	10551736	10603649	10439303	10341008	10439321	10547638	10342406	10477815	10467637	10338570	10394800	10563441	10344603	10404036	10342896	10341420	10358670	10341304	10440344	10400006	10339008	10502205	10503680	10343590	10467921	10389590	10509228	10343182
	10584276	10403052	10342535	10547531	10428796	10538187	10339696	10342420	10342515	10450519	10512063	10575497	10343920	10344624	10453715	10338811	10506188	10396170	10338772	10339205	10340089	10339010	10539143	10495896	10549615	10560260	10434283	10565178	10343194
	10559702	10477630	10460259	10450154	10341961	10338162	10343396	10342432	10341395	10343339	10344370	10388086	10549097	10344750	10381548	10506496	10339657	10460376	10389795	10531887	10543859	10339016	10353549	10382300	10338800	10466410	10495989	10474689	10343212
	10404051	10341910	10525955	10381311	10341413	10338481	10342571	10342452	10343248	10499366	10500089	10432831	10340495	10344799	10516894	10342625	10420030	10495371	10435525	10474477	10453451	10339017	10404402	10351347	10340705	10457054	10450920	10530683	10343245
	10552516	10344807	10458709	10537123	10342399	10342820	10572456	10342453	10342660	10361110	10342412	10339687	10379344	10344809	10591781	10415052	10554521	10392464	10344481	10343235	10510546	10339020	10537146	10521440	10338476	10447395	10358672	10339495	10343271
	10466843	10499160	10342164	10340853	10447521	10339708	10340096	10342477	10554945	10505374	10552425	10496438	10478012	10344817	10420988	10516695	10405994	10447551	10340227	10453629	10505258	10339021	10418921	10573401	10341955	10338115	10538275	10340904	10343291
	10364375	10342290	10364593	10398455	10338670	10339864	10344064	10342550	10511069	10399005	10342050	10523766	10586168	10344939	10338859	10557455	10509267	10590972	10342646	10457038	10388086	10339024	10430725	10599736	10342336	10438621	10607646	10586920	10343292
	10377541	10480345	10543273	10461022	10358589	2310067E19Rik	10508721	10342591	10594460	10446027	10520388	10358585	10388154	10345016	10340371	10466843	10417664	10359826	10343402	10344603	10417526	10339028	10568553	10478854	10608667	10458044	10342486	10473779	10343294
	10444756	10344417	10462039	10394770	10453636	4933409K07Rik	10338948	10342598	10342696	10507692	10582580	10527327	10339071	10345404	10427166	10390768	10585874	10414360	10446235	10339040	10344266	10339029	10585599	10503178	10376507	10394560	10399908	10517457	10343299
	10598085	10359201	10394609	10499504	10368030	9530091C08Rik	10341337	10342616	10457780	10369815	10490838	10358551	10338231	10345552	10522784	10512279	10585428	10457924	10508479	10412699	10349953	10339031	10340609	10571128	10509014	10507804	10578688	10339124	10343399
	10459109	10455942	10338791	10423556	10342239	A130014H13Rik	10344050	10342654	10341793	10481259	10602307	10342170	10527970	10345666	10554817	10341705	10339365	10432799	10542738	10445061	10529819	10339047	10503216	10601326	10579833	10346634	10340378	10342697	10343428
	10373768	10554057	10456184	10341690	10354111	Dock6	10542722	10342659	10473097	10338662	10416923	10538275	10444927	10345904	10582501	10341316	10521036	10401109	10586284	10513141	10563764	10339048	10555108	10361007	10339102	10531191	10452525	10553993	10343486
	10338992	10338463	10341950	10597461	10483381	F830001A07Rik	10342345	10342703	10343801	10343388	10450920	10486197	10578027	10345913	10515113	10390430	10425628	10339993	10558297	10338483	10450982	10339049	10341948	10369413	10342313	10484318	10420986	10377695	10343489
	10404045	10343507	10366522	10425207	10395692	Fosb	10343034	10342712	10478077	10339390	10345704	10502745	10434224	10345930	10338310	10342733	10425116	10432774	10476702	10433885	10543273	10339050	10384522	10601360	10586967	10521337	10340193	10475335	10343498
	10491062	10383887	10338251	10568040	10340421	Fut11	10342016	10342724	10346634	10522784	10339218	10340838	10340258	10345981	10591369	10558723	10470529	10384223	10437698	10538087	10577030	10339051	10338077	10503196	10464045	10342017	10518967	10516213	10343504
	10408243	10442493	10346328	10379030	10338758	Gpnmb	10343832	10342755	10375941	10552249	10339853	10339124	10345368	10346074	10557156	10397416	10524312	10347273	10488020	10339061	10498296	10339053	10406250	10554945	10496494	10429341	10364766	10340952	10343518
	10408072	10338395	10500376	10341693	10461389	Gpr21	10340055	10342757	10407211	10608658	10436890	10357155	10343981	10346564	10503617	10598178	10602840	10379875	10432215	10342580	10468239	10339059	10591726	10597935	10436873	10340696	10358517	10466735	10343531
	10387316	10342645	10338475	10391669	10338906	Gxylt1	10606495	10342861	10476702	10521090	10491595	10341998	10471411	10346611	10519324	10385709	10351825	10416215	10396610	10575326	10492300	10339060	10425016	10338244	10342136	10411229	10508711	10438517	10343535
	10512279	10358991	10603833	10367973	10494288	Mill2	10342961	10342923	10376889	10408118	10492888	10471844	10343575	10346651	10592154	10532839	10451213	10561806	10338431	10560780	10432636	10339072	10338514	10483679	10591035	10372965	10468531	10344379	10343566
	10601471	10493259	10338491	10398124	10339607	Mir24-2	10343720	10342966	10497390	10507101	10338388	10343900	10575326	10346764	10341007	10529142	10453918	10482095	10342683	10338992	10363735	10339074	10440238	10408902	10340309	10526754	10565811	10421975	10343581
	10364373	10384448	10454097	10343159	10344232	Mir505	10576971	10342971	10345423	10421877	10339372	10362073	10483626	10346943	10518352	10469609	10341163	10488816	10362837	10343465	10339702	10339082	10542470	10407833	10340368	10473880	10490256	10497483	10343584
	10503617	10338123	10411226	10545458	10343024	Mir708	10342749	10343015	10498095	10419296	10342339	10463263	10344433	10347232	10465861	10563037	10521205	10512701	10446351	10548314	10345762	10339083	10455299	10427428	10468881	10511368	10404593	10348087	10343587
	10513536	10341691	10344601	10538855	10340659	Mmp13	10371275	10343020	10591947	10487577	10601088	10412038	10338687	10347254	10534056	10353002	10463836	10604597	10345141	10342944	10341725	10339088	10607467	10339153	10340310	10507299	10512251	10367717	10343597
	10398350	10444298	10505438	10343924	10500976	NA	10341435	10343033	10408600	10365337	10338279	10493834	10342126	10347862	10524450	10434668	10554569	10469151	10491331	10573346	10568536	10339091	10608680	10594802	10343757	10582941	10451301	10358629	10343611
	10342234	10489535	10341971	10508465	10480329	Prkch	10344153	10343053	10352756	10559818	10585699	10339193	10451458	10348456	10404026	10340717	10416340	10547521	10591947	10341536	10339998	10339092	10481518	10503194	10343004	10472970	10545192	10341876	10343639
	10340115	10357808	10370522	10547404	10568529	Ptma	10435787	10343091	10464924	10542231	10342854	10571288	10427045	10348817	10474875	10443007	10533991	10369932	10527575	10343790	10467115	10339095	10338835	10502748	10501860	10501832	10341657	10391612	10343641
	10562647	10481272	10606255	10452485	10340922	Ptpn3	10490770	10343111	10371432	10357790	10458303	10358553	10570131	10348932	10363575	10444407	10431974	10475625	10384092	10515981	10552064	10339105	10563101	10385872	10551626	10339321	10360185	10343248	10343705
	10344202	10549546	10429568	10475378	10471978	Rangrf	10502565	10343126	10458033	10607398	10340826	10523021	10583519	10349016	10584576	10415013	10460392	10599956	10491486	10344165	10394068	10339111	10481186	10453636	10428089	10341480	10342289	10396074	10343761
	10548857	10395553	10339923	10341290	10566258	Slc15a2	10602221	10343139	10375065	10511298	10343000	10344803	10475360	10349049	10564978	10598159	10404996	10513497	10338558	10445241	10390860	10339113	10365971	10502780	10341919	10342409	10358668	10544523	10343819
	10422234	10457071	10523231	10508089	10522782	Snora20	10412258	10343150	10381860	10404049	10342766	10401172	10574204	10349239	10537244	10342127	10485151	10471675	10598107	10370510	10441740	10339114	10444780	10393936	10344117	10379779	10377537	10536593	10343823
	10339306	10520467	10515694	10339463	10502655	Tinagl1	10340350	10343191	10521913	10492679	10341936	10562576	10340606	10349442	10421877	10515688	10418193	10505526	10514713	10464084	10504194	10339118	10558903	10462683	10454398	10342229	10499412	10340038	10343829
	10601356	10460765	10362359	10475264	10440238	Zfp407	10555389	10343250	10462363	10339568	10339456	10526085	10445627	10349512	10340838	10455439	10413222	10490221	10581737	10396956	10534596	10339121	10507203	10473224	10338867	10422244	10358545	10608665	10343968
	10404026	10565813	10338740	10603706	10342624		10431659	10343277	10345608	10339944	10342668	10523297	10554704	10350024	10365219	10338993	10343163	10471535	10529567	10410302	10545168	10339122	10498319	10453049	10462973	10569618	10530558	10526566	10343974
	10436203	10343601	10452202	10469046	10340116		10342313	10343288	10468311	10403978	10342625	10362811	10535043	10350478	10552337	10341891	10343828	10529689	10503882	10438069	10344323	10339125	10421950	10386652	10496892	10466947	10419854	10430778	10344049
	10340003	10458334	10364091	10483756	10351206		10604240	10343301	10390473	10449303	10341202	10339998	10381018	10350535	10507433	10395737	10364814	10482089	10488982	10340867	10534667	10339126	10551021	10484371	10344351	10344325	10404051	10574204	10344051
	10339872	10340325	10385570	10413803	10528457		10344255	10343400	10565689	10548752	10338645	10411519	10588642	10351026	10583316	10373093	10339191	10427590	10381462	10482177	10363195	10339129	10471655	10426909	10341066	10389010	10562649	10525185	10344070
	10591881	10338329	10594186	10457888	10340785		10372656	10343429	10585249	10517081	10341360	10399908	10531208	10351623	10512236	10547795	10385036	10358662	10502224	10340966	10343028	10339143	10366266	10503190	10344193	10339337	10343672	10518350	10344074
	10555548	10342915	10473367	10413874	10343118		10338349	10343452	10404359	10376459	10590071	10607865	10341644	10351738	10558533	10599962	10381962	10396936	10599719	10342974	10338966	10339146	10435948	10340053	10526211	10592891	10472235	10515396	10344093
	10566922	10603151	10377439	10534426	10409021		10344472	10343453	10432527	10532628	10450482	10399677	10567657	10351749	10584162	10434481	10357158	10357594	10478928	10536499	10339799	10339149	10417757	10451736	10341300	10411899	10584276	10379044	10344161
	10339169	10362896	10560103	10341238	10355312		10338845	10343482	10341740	10339484	10444589	10362674	10375886	10352066	10412559	10454653	10591806	10343857	10342618	10340190	10439321	10339154	10595000	10338292	10341215	10343633	10400708	10339426	10344219
	10342447	10508142	10343038	10496621	10440661		10345762	10343491	10462587	10594774	10340694	10340034	10339760	10352194	10576883	10343440	10527441	10447725	10585545	10530592	10429520	10339164	10388337	10414269	10343569	10540141	10355628	10555892	10344221
	10339965	10549700	10462575	10475211	10339753		10373519	10343502	10365242	10443047	10339415	10394593	10440344	10352459	10403943	10413874	10349834	10541301	10558001	10546421	10444883	10339166	10338802	10606376	10345183	10341596	10569368	10344624	10344246
	10447023	10377725	10398599	10358978	10487405		10580183	10343517	10518805	10497831	10343559	10341031	10497199	10352514	10338433	10339456	10578829	10527598	10436169	10338996	10574087	10339170	10382321	10386095	10339969	10343030	10342735	10397083	10344380
	10391488	10423471	10574013	10377982	2810055G20Rik		10579066	10343553	10407145	10494781	10340028	10397068	10483163	10352947	10409970	10342663	10495285	10470322	10572733	10344225	10391746	10339178	10425834	10585976	10341944	10391066	10338706	10360120	10344417
	10342413	10526972	10343562	10340956	3110052M02Rik		10341954	10343564	10440800	10371770	10344443	10411915	10343577	10353028	10409978	10338044	10370552	10408616	10577882	10526961	10507479	10339179	10530633	10503198	10341045	10344024	10535413	10340458	10344433
	10444991	10516221	10526838	10358668	4833423E24Rik		10339732	10343585	10494023	10389134	10425799	10600597	10339957	10353050	10408202	10485131	10493820	10540275	10500960	10398075	10587023	10339182	10368092	10595126	10360745	10341526	10571865	10340757	10344446
	10489127	10494643	10600718	10457606	4932438A13Rik		10504491	10343649	10368739	10342079	10578681	10578377	10518774	10353064	10403948	10343802	10556598	10421661	10338200	10341121	10478997	10339183	10404975	10479726	10342780	10342383	10424340	10407782	10344454
	10546088	10338681	10343809	10344279	Abca1		10578123	10343666	10522009	10453715	10339158	10340605	10363860	10353167	10416736	10338474	10408689	10439138	10340898	10419711	10515803	10339187	10604523	10451481	10344341	10450006	10358579	10446785	10344456
	10491897	10365219	10343603	10472757	Abca12		10339490	10343687	10344447	10449242	10342942	10486107	10432162	10353272	10538832	10576216	10513692	10566709	10510464	10556413	10494500	10339189	10607694	10451472	10342277	10338880	10569198	10398451	10344497
	10340176	10589327	10338196	10476395	Acot9		10343362	10343700	10372917	10515836	10366043	10449807	10344077	10353296	10520650	10340342	10441815	10341752	10396177	10584634	10447649	10339194	10353181	10526055	10342118	10596267	10442254	10401050	10344505
	10437451	10450819	10457203	10539159	Acsl1		10340918	10343703	10352119	10489346	10340882	10478698	10550632	10353533	10539449	10501903	10595664	10369615	10515028	10342356	10421723	10339201	10432852	10374560	10439402	10600504	10456492	10436442	10344510
	10408092	10502191	10515704	10581538	Adrb2		10578222	10343730	10400941	10455813	10338461	10339635	10551638	10353689	10461723	10606542	10457606	10406417	10513268	10569456	10600169	10339203	10503168	10553336	10424188	10380210	10450482	10406598	10344528
	10427391	10551716	10341752	10342358	Aff3		10338157	10343732	10578521	10374426	10343756	10601473	10371230	10353754	10572906	10518989	10547471	10509947	10366350	10379891	10604019	10339207	10388776	10378367	10473919	10583732	10459802	10341057	10344577
	10351515	10448355	10421707	10443021	Akr1e1		10342097	10343779	10342973	10558263	10338748	10341797	10381603	10353871	10587778	10499639	10424245	10545932	10341571	10483584	10338288	10339208	10455595	10463200	10343242	10574427	10422598	10479215	10344633
	10545372	10341731	10339301	10544563	Arhgap5		10455210	10343783	10546079	10403948	10599433	10476775	10559673	10354079	10367744	10520574	10343878	10341078	10469083	10357875	10342176	10339219	10439299	10438112	10477946	10508917	10524965	10421573	10344799
	10444778	10528664	10338627	10486988	Arhgap29		10533720	10343786	10385375	10497122	10341058	10420957	10507908	10354220	10409424	10530625	10447082	10543226	10547282	10342162	10513472	10339220	10594652	10568521	10492689	10491385	10405969	10338400	10344811
	10348664	10343232	10434808	10524676	Atp1b1		10502638	10343846	10347552	10527801	10339081	10409464	10346607	10354286	10557519	10574899	10558961	10338373	10565873	10339867	10590918	10339240	10381668	10360794	10576140	10340887	10594186	Adam10	10344817
	10443087	10457924	10427402	10376832	Azin1		10491601	10343858	10417708	10372091	10342476	10464601	10398173	10354307	10456383	10395389	10555197	10404380	10475965	10608477	10523579	10339246	10400336	10554269	10340086	10512022	10430743	Akirin1	10345174
	10608719	10342298	10443854	10564713	Bace2		10343755	10343888	10395058	10402721	10339527	10341600	10540785	10354555	10342916	10456745	10452508	10402211	10379795	10338412	10502638	10339252	10459405	10400405	10431732	10342091	10595439	Alg3	10345357
	10576235	10512701	10338394	10340121	Bckdhb		10393406	10343931	10507557	10539705	10340439	10339046	10537179	10354832	10504957	10364518	10483786	10525464	10485607	10434165	10438460	10339253	10520010	10341538	10340421	10492381	10358577	Ankrd40	10345492
	10569341	10401114	10439762	10367436	Bmp4		10342760	10343947	10338964	10343631	10342448	10358523	10596454	10355141	10554162	10367379	10439018	10529875	10359339	10339681	10583291	10339254	10445119	10376950	10343077	10568593	10342060	Anp32a	10345504
	10341364	10338462	10344266	10355246	Bod1l		10343868	10343975	10340929	10539449	10415873	10343594	2310039H08Rik	10355147	10529656	10339836	10341070	10521593	10377569	10341908	10366951	10339257	10412665	10528257	10342119	10472965	10438376	Arl2bp	10345552
	10373143	10483786	10344461	10512774	Calm5		10338530	10344014	10410115	10548661	10339828	10342099	9330151L19Rik	10355534	10499909	10342447	10596053	10592847	10510142	10367772	10502552	10339260	10421908	10585974	10339989	10434888	10547073	Atp1b3	10345620
	10409118	10342730	10503259	10354374	Ccr4		10338590	10344019	10425421	10403943	10519667	10499705	9430023L20Rik	10355628	10475610	10608692	10465395	10574676	10354079	10396919	10405686	10339261	10542757	10343737	10389882	10341543	10483626	Atp5pb	10345715
	10515688	10338720	10457707	10564869	Chordc1		10340434	10344067	10344017	10470462	10513139	10338817	Abcf2	10355785	10598087	10552118	10339349	10356267	10425461	10378681	10413174	10339263	10380956	10593605	10607429	10343617	10364035	Atxn7l3	10345904
	10340120	10342149	10551264	10439542	Chst15		10474229	10344073	10458823	10338993	10340523	10343688	Adora2a	10355931	10540738	10502949	10464283	10342276	10407211	10394843	10339580	10339268	10453254	10440647	10512327	10338945	10594840	Btbd1	10345913
	10338552	10450646	10338434	10338853	Clip4		10343180	10344081	10342635	10343465	10512327	10436442	Agtrap	10355974	10395910	10554063	10493798	10342332	10458834	10339195	10385384	10339278	10576417	10344561	10347460	10342798	10603649	Bzw2	10345930
	10562736	10342599	10361897	10571978	Cry2		10344157	10344083	10456904	10398404	10603736	10469936	Alas1	10356001	10351041	10343655	10407416	10555401	10513082	10578287	10344404	10339284	10459183	10423333	10544774	10343803	10366737	C1qbp	10346074
	10339251	10374464	10510574	10339652	Csgalnact2		10338433	10344096	10499766	10579262	10338789	10344003	Alg3	10356312	10496822	10560070	10344362	10547177	10579691	10340892	10604240	10339289	10587988	10376144	10340153	10454525	10491952	Cacybp	10346533
	10564777	10521725	10341357	10489912	Cst6		10343403	10344129	10342839	10366544	10339256	10516789	Aqp7	10356423	10583314	10379840	10407387	10442625	10563659	10593024	10390798	10339292	10447515	10428157	10339925	10528457	10539015	Cbx3	10346607
	10342200	10579296	10341433	10338423	Ctso		10341640	10344148	10546891	10591781	10586166	10544523	Arl2bp	10356859	10344273	10545672	10400126	10550052	10586505	10487597	10554814	10339295	10393449	10488322	10339223	10339737	10526085	Cdk2ap1	10346611
	10406581	10340387	10608689	10390542	Cyp2b10		10548817	10344192	10499847	10515939	10339695	10436196	Atic	10356936	10367179	10340295	10385966	10528662	10469457	10418817	10563350	10339298	10429859	10542200	10503036	10343509	10542872	Cdkn1b	10346651
	10493555	10340278	10338232	10536895	Cyp2j9		10453676	10344196	10517243	10404885	10340517	10358603	Atp5g1	10357191	10357436	10338463	10491182	10358589	10493347	10520048	10362974	10339310	10408937	10594638	10542340	10519886	10358607	Celf1	10346764
	10341052	10500356	10349562	10455578	Cyp3a13		10593225	10344203	10376596	10425890	10339205	10417676	Atp5j	10357454	10412345	10580188	10351119	10460726	10553897	10578880	10472300	10339315	10487175	10544660	10341086	10516982	10572449	Chic2	10346780
	10383025	10551273	10338103	10592099	Cyr61		10341186	10344262	10539143	10414920	10541260	10342768	Atp5l	10357773	10339218	10485198	10495830	10499121	10467697	10341032	10587534	10339320	10342764	10492864	10448765	10347232	10540118	Cops4	10346867
	10339311	10400143	10358389	10436471	Dapk2		10343944	10344274	10368092	10338404	10340223	10405911	B930041F14Rik	10358050	10340549	10540072	10404941	10525880	10343933	10342817	10342623	10339327	10503202	10586227	10340055	10531195	10563110	Cops7b	10346914
	10529656	10445688	10502898	10449644	Dennd4a		10343398	10344300	10354732	10464917	10439126	10526181	Bpgm	10358191	10573615	10591430	10477929	10552044	10585301	10411519	10341274	10339330	10479362	10384123	10339759	10500720	10400004	Cwc15	10346943
	10342262	10368883	10556266	10588223	Deptor		10342824	10344354	10416974	10343994	10339969	10400635	Brk1	10358531	10565570	10460114	10432492	10503833	10590821	10442224	10394119	10339331	10411395	10453857	10540298	10338345	10376787	Dcbld1	10346970
	10476192	10452890	10340171	10351131	Dhrs9		1700062I23Rik	10344375	10364280	10534974	10343484	10518335	Btnl5	10358537	10478355	10527455	10522186	10370833	10338654	10486552	10344414	10339334	10521626	10342568	10342811	10599997	10518329	Denr	10347508
	10585840	10340537	10344404	10515337	Dmxl2		4932438A13Rik	10344378	10415885	10342796	10547621	10381872	Bysl	10358539	10338852	10606735	10446777	10594661	10459655	10341989	10531193	10339342	10458213	10488156	10435841	10453830	10452384	Dnaja1	10347521
	10500329	10358519	10515134	10417759	Dnajb4		4933409K07Rik	10344434	10545471	10408077	10340250	10538684	Camta1	10358577	10440794	10389990	10356339	10431410	10338618	10394778	10340991	10339343	10345698	10454655	10532310	10354555	10495993	Edaradd	10347552
	10474687	10342328	10492682	10448004	Dnajc1		4933411K16Rik	10344444	10428211	10500100	10391061	10462670	Ccdc86	10358698	10407993	10342637	10576029	10426435	10412082	10578922	10396059	10339345	10423346	10540105	10343353	10341472	10394609	Ei24	10347639
	10343284	10342450	10408074	10498620	Dnajc13		A530032D15Rik	10344478	10428707	10339215	10400892	10340226	Cd3e	10358709	10425890	10418901	10432780	10574259	10375634	10531794	10574098	10339347	10482030	10403765	10343965	10344185	10343258	Eif2s2	10347672
	10343237	10593035	10454731	10340656	Dsg1a		AB041803	10344482	10593159	10448506	10591614	10514255	Cd3g	10358849	10487340	10401667	10555671	10358595	10341169	10528238	10340691	10339366	10363860	10585331	10338766	10340489	10369748	Eif4a1	10347730
	10355528	10342284	10344215	10392449	Elmod1		Ahr	10344486	10413502	10603860	10410654	10338109	Cdk2ap1	10359734	10508759	10463064	10572616	10343447	10343123	10341808	10606495	10339368	10432540	10578572	10341220	10339163	10581569	Eola1	10347796
	10543065	10421670	10460255	10427807	Epas1		Arid5b	10344502	10595604	10509168	10576246	10449926	Chd4	10359982	10355325	10476395	10507726	10338472	10463140	10354168	10493307	10339371	10606581	10474545	10338581	10399214	10338491	Ephb4	10347862
	10540999	10458183	10499412	10446334	Epc2		Atf3	10344546	10564849	10478415	10587778	10343371	Chst14	10360130	10387723	10338311	10352867	10340387	10342297	10416837	10344264	10339376	10403934	10568939	10380840	10456709	10578377	Etfa	10347873
	10426150	10376216	10490078	10564211	Faf1		Bcl6	10344550	10547140	10580484	10343317	10343060	Chsy1	10360227	10408094	10380419	10604763	10573924	10436196	10564089	10476648	10339378	10381697	10343383	10366983	10411287	10365974	Etv6	10348180
	10534441	10338811	10554814	10550059	Fam63b		Btg2	10344614	10349316	10492426	10493335	10493794	Churc1	10360544	10523281	10447023	10419790	10512499	10378732	10482181	10420596	10339383	10550487	10340978	10339619	10340943	10494781	Extl1	10348321
	10414805	10495854	10534583	10436773	Fam84a		Ccl19	10344719	10341369	10512236	10338086	10342352	Cish	10360695	10529299	10558248	10398459	10358601	10459866	10424370	10544015	10339387	10384474	10532040	10506680	10338486	10497325	Fam98b	10348432
	10579600	10339875	10518329	10510700	Fbxo32		Cd55	10344743	10339349	10340259	10556463	10457872	Cnpy3	10360764	10339352	10444041	10462918	10341465	10342684	10343472	10576246	10339394	10602795	10406193	10342440	10600485	10523766	Fam189a2	10348456
	10538638	10442321	10444883	10465804	Fndc9		Cd59a	10345190	10601771	10550102	10342173	10358581	Commd6	10360789	10465638	10344200	10341531	10485445	10501143	10394812	10397081	10339395	10578037	10444821	10343729	10531633	10358571	Fbl	10348866
	10580231	10534301	10517401	10343728	Gabrp		Clca1	10345203	10342929	10382998	10598087	10499870	Cox5a	10360806	10338645	10547206	10345666	10341325	10550501	10340653	10338530	10339397	10457853	10512935	10343688	10530163	10491058	Gar1	10348932
	10340744	10434743	10367744	10344425	Gfra2		Clca2	10345352	10585970	10339239	10342782	10595480	Cox5b	10360983	10507653	10340478	10341880	10338524	10342380	10341328	10356262	10339398	10396694	10607679	10427148	10343952	10572613	Ginm1	10349049
	10341575	10511309	10339500	10538640	Gjb6		Clca5	10345370	10342148	10474825	10340689	10432780	Cox18	10361078	10521709	10342793	10495243	10594142	10598062	10339025	10338394	10339399	10427199	10401616	10344223	10341875	10509063	Golm2	10349065
	10340335	10348537	10338859	10338515	Gm14391		Clk4	10345440	10467489	10338350	10341210	10416793	Cxcl10	10361270	10343542	10383025	10406017	10484463	10499652	10586130	10476740	10339405	10372807	10566926	10607250	10342499	10388747	Gps1	10349239
	10352356	10485633	10587266	10342334	Golph3l		Clu	10345546	10400546	10598238	10508972	10358587	Cyb5r1	10361712	10342760	10456721	10512136	10373594	10525195	10433057	10338610	10339407	10372781	10409804	10339888	10342004	10386418	Gpsm2	10349249
	10517566	10343926	10471586	10342484	Gpam		Cpsf6	10346069	10470948	10339533	10434283	10467088	D17H6S53E	10361760	10409118	10462507	10521602	10493858	10425000	10350758	10368229	10339410	10518570	10340731	10357488	10375529	10358533	Hacd3	10349404
	10533875	10480057	10562649	10342847	Grhl1		Csf2rb2	10347277	10568017	10558596	10338505	10339582	D930048N14Rik	10361956	10405733	10513181	10375175	10354247	10345608	10416800	10605051	10339414	10415021	10535750	10459669	10544891	10350159	Hdac2	10349480
	10463687	10343917	10386418	10538082	Gtpbp10		Cyp2f2	10347497	10455912	10532330	10439292	10344024	Dcxr	10361979	10455210	10340790	10549653	10478698	10383556	10440849	10552242	10339423	10603785	10393573	10438690	10490302	10583465	Hdgf	10349512
	10339186	10576152	10499952	10490225	Heca		Dlc1	10347583	10458583	10605055	10598018	10369615	Dhcr24	10362210	10453512	10339210	10406672	10561138	10350173	10521391	10438478	10339440	10351574	10406287	10341219	10394942	10503911	Hmcn1	10349610
	10425257	10595620	10341097	10338496	Herpud1		Dock5	10347860	10425000	10342478	10421361	10342905	Dhx29	10362314	10514158	10508182	10551355	10339500	10358359	10488482	10419469	10339443	10581378	10368577	10444291	10479981	10365337	Hmgb2	10349711
	10365127	10578423	10602176	10394990	Hmcn1		Dusp10	10347921	10412616	10341157	2410089E03Rik	10343565	Dlx2	10362392	10442331	10515939	10563116	10414078	10596454	10343636	10440522	10339449	10381738	10392642	10596951	10506989	10594750	Hmgn1	10349724
	10355325	10563114	10342709	10342512	Hnrnpk		Eef2k	10348070	10396795	10399470	4931406H21Rik	10342674	Dnph1	10362596	10521136	10557644	10572880	10501164	10340686	10339679	10435787	10339452	10402096	10566993	10479379	10340891	10408212	Hnrnpab	10349752
	10344058	10366597	10340810	10586306	Id4		Egr1	10348896	10499425	10572906	4932438A13Rik	10338610	Duxbl1	10362633	10437040	10479172	10364038	10568050	10457429	10485582	10571342	10339454	10527649	10580457	10597432	10406466	10347218	Hnrnpr	10349809
	10402316	10563112	10398032	10442752	Ikzf2		Epgn	10348910	10430669	10338566	4933409K07Rik	10340696	E2f6	10362758	10495933	10463517	10524588	10432831	10590320	10468789	10405626	10339457	10557326	10495625	10378855	10394366	10344583	Hoxc5	10349868
	10595046	10382104	10579657	10535904	Ikzf5		Etohi1	10349569	10341831	10410039	5830417I10Rik	10557481	Eef1e1	10363000	10342355	10342461	10447602	10352945	10367413	10554819	10601044	10339461	10340282	10443027	10585358	10454809	10339297	Hprt	10350015
	10404036	10341007	10434835	10344074	Il1r2		Figf	10349872	10338128	10385335	AY036118	10498576	Egfl6	10363163	10495316	10526656	10466925	10588223	10345368	10411782	10424676	10339466	10449775	10490802	10401673	10339945	10445434	Hspe1	10350024
	10408200	10561025	10604342	10474867	Ipmk		Fndc1	10349951	10577528	10604837	Apobec1	10358595	Emp3	10363178	10554034	10487392	10384795	10386909	10467489	10443367	10368675	10339467	10585417	10417734	10563657	10448081	10550601	Idh1	10350146
	10445241	10547740	10344118	10381298	Kdm6a		Fos	10350077	10439985	10375732	Arhgef37	10340586	Etv5	10363241	10570373	10575034	10452639	10338316	10341259	10479902	10569020	10339470	10531286	10499425	10344055	10542764	10457927	Idi1	10350188
	10557111	10372988	10344835	10458663	Klf4		Gm3579	10350128	10339283	10341646	Arntl	10542156	Fdft1	10363703	10567131	10400189	10603485	10463695	10407709	10574456	10344382	10339476	10338179	10400941	10462333	10351414	10467470	Itga3	10350478
	10339037	10534168	10344063	10473118	Klf6		Gm6498	10350197	10404407	10369748	BC053749	10554569	Fh1	10363903	10446027	10343570	10495651	10520527	10596275	10343378	10375265	10339477	10496715	10542745	10608695	10344103	10449312	Itpa	10350614
	10342163	10542520	10412978	10344362	Klhl24		Gm6712	10350689	10385495	10407356	BC100530	10494016	Fhl3	10364011	10571205	10339322	10578916	10338398	10598064	10554419	10449712	10339480	10341714	10339139	10344110	10527624	10501179	Kras	10350684
	10431962	10342360	10534059	10341657	Krt1		Gm7265	10351056	10502405	10410741	Bmp1	10338256	Fkbpl	10364051	10376459	10341984	10526145	10597490	10501690	10339709	10524018	10339487	10452556	10456140	10568399	10533703	10374117	Lasp1	10350777
	10343116	10343035	10545101	10417605	Krt10		Gm13306	10351136	10497487	10340466	Cecr2	10339101	Ftsj3	10364696	10383717	10415791	10467139	10517967	10545940	10523231	10338651	10339488	10508392	10581575	10485048	10347970	10424381	Lypla1	10350792
	10384229	10552418	10544417	10509127	Ly6c2		Gpatch8	10351473	10339140	10598159	Cspp1	10375216	Fzd2	10364744	10338823	10516484	10381603	10387983	10348004	10342431	10352448	10339491	10342488	10369295	10342711	10407358	10568532	Map1lc3b	10350848
	10518967	10481627	10430447	10392910	Macc1		Heg1	10351603	10354432	10343639	Cyp2w1	10522976	Fzd7	10365716	10546834	10343054	10415262	10464999	10343240	10342451	10597969	10339492	10604974	10467258	10344931	10343690	10558919	Mgat2	10351026
	10338216	10514939	10447412	10401128	Mga		Hmgb1	10351616	10581061	10339947	Dock6	10460157	Gar1	10366052	10340783	10436048	10426751	10513504	10587299	10436596	2610528A11Rik	10339494	10373890	10375864	10412537	10413012	10358627	Mir196a-1	10351277
	10341124	10343883	10460253	10607004	Mgat4a		Ier2	10351689	10467842	10491805	Dsp	10358533	Gm6194	10366238	10355329	10547200	10599654	10406270	10345706	10438328	6430548M08Rik	10339496	10460529	10572456	10552622	10582699	10471503	Morf4l2	10351390
	10538338	10551852	10404262	10339191	Mmp2		Il1r1	10351961	10505894	10525833	Dusp6	10367282	Gna11	10366337	10408329	10357369	10373610	10555389	10534921	10573342	Aadac	10339499	10503170	10348096	10384423	10455483	10341093	Mrpl51	10351563
	10437483	10342829	10477920	10342918	Mup1		Il6ra	10352150	10340769	10408087	Ecscr	10439667	Gps1	10366409	10437945	10554061	10547830	10352798	10553568	10405779	Aadacl2	10339501	10428398	10442206	10342561	10342589	10469936	Mtx2	10351623
	10408094	10348299	10343112	10381122	Mup2		Irs2	10352192	10555438	10530257	Erdr1	10576639	Grb14	10367091	10338242	10465604	10585834	10395163	10486867	10408249	Abca12	10339506	10603746	10600357	10367770	10389269	10568215	Myl6	10351703
	10340728	10380501	10512606	10340870	NA		Junb	10352292	10344240	10408210	Fabp5	10341173	Gtpbp10	10367100	10499914	10340464	10541494	10491136	10571241	10340265	Abcc4	10339507	10406551	10503176	10356626	10344352	10343866	Mzt1	10351738
	10427468	10571162	10343189	10576946	Npl		Kansl1	10352548	10383204	10501903	Fam193b	10548879	H2afv	10367515	10561958	10339267	10601874	10435266	10342816	10338180	Abcc5	10339508	10421012	10413304	10338419	10450206	10500333	Naa50	10351749
	10588026	10398319	10338966	10545014	Nsun3		Kif21a	10352957	10338684	10341984	Galnt15	10541885	Hat1	10367673	10499932	10415176	10546891	10550482	10407570	10480570	Abhd6	10339512	10483648	10586254	10469300	10498599	10499703	Nhp2	10352066
	10382492	10407286	10537909	10508112	Ntn4		Klf5	10352971	10492078	10341633	Gapdh	10405633	Hmgcr	10367728	10494407	10341380	10579341	10541520	10440284	10344166	Acaa2	10339513	10505747	10462752	10412517	10443391	10338761	Nop16	10352092
	10393098	10342567	1700055N04Rik	10369989	Oas1f		Klf9	10353034	10577792	10524790	Gm5589	10346330	Hoxa2	10367960	10487930	10488623	10383799	10404262	10458226	10338868	Acad9	10339514	10388579	10474207	10338424	10455873	10498307	Nudc	10352242
	10460149	10344282	1810011O10Rik	10509238	Orc5		Lce1a1	10353672	10517883	10600471	Gm14702	10584674	Icam1	10368289	10366277	10341765	10366667	10565582	10497490	10508879	Acer1	10339519	10411363	10518679	10339582	10599321	10341962	Pa2g4	10352348
	10530223	10338219	1810062O18Rik	10391119	Osgin2		Lce1c	10354372	10340168	10343401	Grb7	10346164	Ifitm3	10368612	10504730	10603860	10560459	10515574	10520718	10592942	Acer2	10339521	10357870	10523595	10338223	10338939	10607388	Park7	10352514
	10541482	10511333	5830428H23Rik	10588509	Otud1		Lifr	10354576	10432122	10340342	Hmgb1	10340690	Ilf2	10368616	10479607	10461071	10392715	10491083	10361075	10411609	Acot9	10339526	10582997	10353028	10339915	10494839	10566525	Pdgfb	10352777
	10339479	10509901	8430419L09Rik	10343635	Pak3		Lmo7	10354777	10497481	10381072	Hnrnpa3	10552526	Ing1	10369102	10480087	10365290	10565794	10442638	10358787	10343771	Adamts1	10339531	10343078	10386636	10343536	10402066	10565083	Pdia3	10352815
	10570008	10343499	AA986860	10409314	Phf20l1		Lphn2	10355259	10342436	10456490	Hspa1a	10552311	Insig1	10369176	10419814	10339565	10373021	10419416	10348277	10556442	Adamts3	10339532	10383202	10418218	10348451	10339287	10338294	Pdia6	10352947
	10391100	10545479	Acer1	10348917	Pid1		Maff	10355658	10356406	10364319	Il22ra1	10342713	Kansl2	10369252	10497503	10395553	10402268	10452815	10343181	10573344	Adgrf4	10339534	10512356	10472097	10339269	10454310	10343926	Pdlim1	10353050
	10453459	10342736	Agpat4	10379840	Plk2		Malat1	10355844	10359713	10338871	Klf15	10594142	Kti12	10369661	10408239	10465005	10364784	10338513	10400572	10587639	Adh1	10339535	10342809	10463997	10509113	10598089	10512063	Phf5a	10353064
	10408006	10501222	Ahcy	10593789	Pot1a		Mir680-2	10356291	10531133	10414736	Krt16	10341078	Ldhb	10369704	10340700	10505090	10405287	10495763	10607317	10343920	Adtrp	10339537	10510129	10339510	10366409	10477353	10358605	Phf10	10353135
	10429520	10344200	Aldh3b2	10342115	Pou2f3		NA	10356353	10365227	10426016	Macrod2	10597564	Lgals7	10369867	10545534	10341615	10393814	10450145	10542885	10584977	Agpat4	10339541	10354389	10342436	10343832	10458784	10465220	Phf23	10353167
	10569296	10461071	Apcdd1	10461214	Ppp2r2c		Nfkbia	10356379	10535866	10342505	Map3k12	10514366	Mak16	10369877	10465912	10406881	10388869	10363445	10339362	10478523	Ahr	10339543	10429691	10591022	10340171	10493193	10358583	Pin4	10353272
	10343503	10361767	Art3	10561247	Prickle2		Niacr1	10356510	10491056	10493858	Mir26a-1	10338363	Mapkapk2	10370413	10499366	10351037	10545458	10348739	10363541	10576073	Airn	10339546	10364950	10539894	10374706	10341722	10599333	Polr2d	10353477
	10493108	10429081	Atp5l	10564818	Prom2		Phf15	10356764	10478754	10562563	Mir598	10442258	Med31	10370544	10500324	10341797	10580300	10363173	10389451	10341721	Aldh3b2	10339548	10404612	10410625	10343574	10536527	10454296	Ppa1	10353533
	10428302	10376455	Bbox1	10341474	Prss23		Phxr4	10356876	10453738	10341898	Mirlet7e	10341086	Mesdc2	10371307	10539739	10355864	10525893	10518453	10342215	10407707	Aldh3b3	10339551	10338347	10416753	10341789	10379410	10341758	Ppp2r5c	10353794
	10352127	10413710	Bcl2a1a	10447551	Psapl1		Plbd1	10357222	10509941	10391461	Msmp	10556208	Mfsd2a	10371356	10343644	10547202	10536746	10393754	10497587	10344214	Alkbh3	10339552	10446376	10527233	10603469	10504375	10351043	Prmt1	10353803
	10347218	10340405	Casp14	10408677	Ptgfrn		Pof1b	10357658	10600502	10435581	NA	10351588	Mir15a	10371482	10408477	10360764	10483756	10497752	10338489	10513884	Alox12e	10339554	10488938	10368162	10444858	10340490	10515714	Psma1	10353849
	10369474	10390701	Ccdc28a	10562856	Ptgs1		Pou5f2	10357788	10394560	10586614	Ott	10508879	Mir24-1	10371877	10385043	10574682	10487871	10504008	10399882	10564159	Amotl1	10339555	10339779	10339764	10340096	10390175	10366522	Psmb4	10353947
	10573427	10599333	Cdkn1a	10493267	Rab27a		Ppl	10358177	10569494	10343098	Pnet-ps	10408613	Mir200a	10371904	10342887	10405866	10557459	10405427	10394892	10574023	Ankrd22	10339558	10422518	10343345	10375735	10581111	10567574	Psmc1	10354233
	10342570	10552964	Cdsn	10510286	Rap1a		Prkca	10358224	10339589	10513943	Ppp1r12b	10407870	Mir200b	10371987	10406733	10526882	10504398	10515253	10546586	10339708	Ankrd35	10339570	10353993	10340662	10338570	10396161	10339670	Rab34	10354286
	10414154	10342032	Cers6	10508376	Rapgef6		Pten	10359303	10593384	10608706	Ptpn3	10474467	Mir205	10372078	10519691	10557992	10368011	10526792	10562670	10344311	Ano7	10339574	10503184	10603708	10340497	10504703	10535626	Rala	10354704
	10340269	10595636	Chl1	10538408	Rarres1		Ptpn3	10359861	10502205	10591369	Rbm33	10523541	Mirlet7c-2	10372082	10557124	10602401	10346668	10523190	10382852	10338406	Anxa9	10339575	10340534	10436392	10339335	10595205	10358615	Rbbp7	10354832
	10339300	10342486	Clk1	10548163	Rasa1		Rassf9	10359888	10518031	10341786	Rnu2-10	10474700	Mlst8	10372503	10443047	10568065	10536895	10507137	10576661	10343340	Apoc1	10339579	10581902	10342728	10341589	10500976	10601356	Rbm25	10354897
	10341275	10405866	Cnn2	10497765	Rb1cc1		Rbpms	10360070	10400350	10529515	Rnu3b1	10512791	Mmp24	10372534	10429387	10342450	10510473	10448089	10447141	10362115	Arhgap24	10339583	10478341	10526726	10419296	10454966	10595909	Rbx1	10355069
	10562905	10368011	Cobl	10393642	Rbbp6		Rpl5	10360139	10373101	10520521	Rnu12	10593320	Mr1	10372629	10551273	10562905	10534570	10493794	10413771	10431722	Arhgef3	10339587	10539773	10590654	10344461	10413853	10432404	Rexo2	10355084
	10456721	10405287	Crct1	10541049	Rbm12b2		Rpl12	10360147	10373009	10555576	Rpl24	10461423	Mrpl17	10372745	10342204	10338789	10342473	10489045	10426042	10339822	Atp1b1	10339592	10473125	10379262	10399391	10381695	10523577	Rfwd3	10355147
	10342495	10438272	Cttnbp2	10582303	Rhobtb1		Rpl15	10360538	10435149	10508151	Rps12	10406407	Mrpl51	10372853	10578300	10340001	10501235	10358635	10575578	10338529	Atp6v1c2	10339594	10597575	10363868	10438313	10349147	10455780	Rfx7	10355173
	10534056	10397275	Cyp2b19	10454134	Rnf144b		Rpl17	10360741	10584194	10587508	Sec61b	10343541	Mrps6	10373027	10342337	10383423	10468309	10429573	10605181	10586722	Atp10b	10339603	10426544	10501802	10342547	10341872	10536898	Rheb	10355266
	10568780	10599962	Cyp4f39	10394532	Rnpc3		Rpl23a	10360743	10349834	10382848	Sema5a	10343384	Mrps18b	10373036	10408083	10458428	10488722	10562663	10439642	10343418	Avpr1a	10339605	10411882	10568785	10446441	10483563	10571162	Riox2	10355310
	10339042	10352348	Cyp17a1	10606730	Rpl7		Rps25	10361021	10565156	10394858	Serpina3n	10576386	Msl1	10373073	10389229	10454057	10511290	10342912	10338763	10544417	Bckdhb	10339606	10591494	10523670	10339878	10530225	10429949	Rnf2	10355567
	10341833	10451301	Dapl1	10360120	Rpl13		Samd5	10361356	10598107	10542872	Sh3d21	10521391	NA	10373340	10600017	10338025	10364502	10562059	10596231	10581702	Bgn	10339609	10574985	10369210	10342177	10344512	10602176	Rnf7	10355611
	10599335	10535231	Dcn	10343942	Rpl36		Serpine1	10361509	10379891	10579974	Slc43a2	10411958	Ndufa6	10373396	10520379	10411722	10464586	10460782	10543031	10343880	Bmp3	10339616	10489065	10371356	10491820	10363007	10425161	Rny1	10355730
	10377537	10497203	Ddit4	10355967	Rplp0		Sik1	10361616	10431017	10357436	Snora74a	10527448	Ndufab1	10373454	10338443	10581388	10344030	10408613	10581910	10607848	Bmp4	10339622	10346348	10528227	10596796	10445898	10598222	Rpl3	10355785
	10339755	10342013	Ddx26b	10549420	Rps3a1		Snora3	10362208	10489660	10582275	Spock2	10338384	Ndufaf4	10373515	10432986	10387807	10497199	10546432	10343444	10342209	Calm2	10339624	10338085	10424260	10348424	10485294	10410475	Rpl11	10355893
	10461143	10427459	Defb1	10573483	Rps4x		Snora28	10362422	10508269	10582190	Srek1	10581495	Nfatc1	10373571	10438378	10355246	10373902	10605429	10497646	10571978	Calm4	10339625	10340951	10560015	10447254	10416503	10456246	Rpl13	10355931
	10341555	10388430	Dsc1	10485674	Rps7		Snora44	10362442	10342683	10338214	Tulp4	10358543	Nol9	10373594	10376887	10493259	10471438	10340588	10341873	10341569	Calm5	10339626	10414333	10456423	10398693	10481540	10570068	Rps4x	10355967
	10380641	10371271	Elovl4	10559796	Rps25		Sp140	10363146	10583573	10408197	Vaultrc5	10492452	Nop10	10373709	10600797	10390458	10343282	10477644	10361682	10579812	Cars2	10339627	10522378	10411804	10338193	10463951	10342134	Rps8	10356274
	10503264	10436487	Epha1	10397148	Selp		Strn	10363475	10367413	10340516	Vsig10l	10344000	Npbwr1	10373778	10408246	10342904	10339756	10436588	10446581	10343608	Casp7	10339632	10518385	10423155	10339623	10409689	10338817	Rps18	10356351
	10556302	10415052	Errfi1	10341466	Sema3d		Tanc1	10363667	10535174	10499703	Wipf2	10593421	Npm3	10373950	10338041	10390961	10339319	10550956	10562331	10497501	Casp8	10339636	10447490	10342369	10455653	10340920	10480345	Rps25	10356475
	10340143	10342243	F2rl1	10435724	Serpinb7		Tas2r135	10363762	10535586	10340108	Xlr4b	10345715	Nprl2	10374181	10571911	10362672	10540785	10341354	10413574	10369388	Cbs	10339637	10370000	10409265	10515134	10587892	10408243	Rras2	10356577
	10342110	10600797	Fam180a	10344062	Sgpp1		Tas2r143	10363887	10605181	10343476	Ypel1	10341182	Nrm	10374442	10342398	10339332	10569200	10567216	10385842	10399897	Cdsn	10339644	10512847	10363379	10340849	10344147	10443039	Sc5d	10356657
	10540269	10554034	Fam198b	10376803	Skint10		Tead1	10364262	10405236	10600685		10571975	Nutf2	10374485	10579659	10427742	10534059	10543054	10372928	0610030E20Rik	Cep20	10339649	10544815	10491860	10583203	10344387	10430572	Scd2	10356771
	10341934	10575861	Fkbp3	10525464	Slc6a4		Ucp2	10364324	10342723	10444386		10388461	Nxt1	10374500	10408085	10340539	10526508	10557450	10596277	9330151L19Rik	Cfap57	10339650	10343928	10590844	10343944	10599207	10358585	Sdf2l1	10356800
	10601335	10339405	Foxo1	10458547	Slc15a1		Vmn2r42	10364435	10494227	10458285		10511345	Nynrin	10374590	10558295	10492679	10415693	10353265	10506500	Aagab	Chit1	10339651	10530319	10577824	10343756	10340220	10448048	Sdr39u1	10356833
	10438308	10371502	Fut2	10340716	Slc22a23		Zbtb16	10364559	10380699	10338202		10365344	Opa3	10374621	10557470	10559989	10426611	10340502	10491615	Ablim3	Clca2	10339662	10395805	10354085	10503264	10343697	10550406	Sema4c	10357332
	10607330	10594590	Fzd10	10361799	Slc24a3		Zbtb38	10364650	10589004	10340260		10399588	Papd7	10374706	10593723	10339809	10417749	10370025	10367775	Acod1	Clca3a1	10339664	10479809	10400165	10551989	10343231	10598216	Serinc5	10357454
	10429968	10452874	Gapdh	10418475	Slc31a2		Zcchc7	10364932	10426704	10367073		10607183	Park7	10374793	10456488	10428002	10499883	10579657	10342830	Acot6	Cldn4	10339665	10386965	10586246	10339621	10596043	10402316	Sigmar1	10357604
	10561868	1110008P14Rik	Gas5	10537292	Slitrk6		Zfp738	10365574	10454525	10344426		10340588	Pbx2	10374880	10577544	10344400	10562172	10521134	10586170	Acox3	Commd2	10339669	10463224	10340925	10464819	10344270	10427895	Sinhcaf	10357917
	10420785	1700007K13Rik	Gclc	10338984	Sltm			10366512	10593842	10352556		10380591	Pcmt1	10374908	10494386	10578145	10465580	10499854	10366310	Acss1	Cpxm2	10339674	10517600	10343801	10339073	10397201	10340537	Smndc1	10357948
	10535413	2700081O15Rik	Gdpd2	10384717	Sncg			10366517	10405576	10585803		10476042	Pdgfa	10374934	10515694	10357790	10477808	10371269	10479063	Adgrg6	Cttnbp2	10339678	10522716	10467859	10349733	10536407	10404127	Snora3	10358050
	10341615	2810408A11Rik	Ghr	10342764	Sorbs2			10366707	10595981	10447634		10478938	Pdgfb	10375125	10399470	10436304	10429908	10565479	10354506	Aff1	Cux1	10339694	10352905	10601612	10344229	10342311	10500928	Snora16a	10358191
	10495316	2810428I15Rik	Gjb2	10549256	Spink5			10366774	10338295	10584901		10350489	Pgp	10375240	10338720	10601335	10535231	10508112	10393222	Amotl2	Cyp2f2	10339699	10573893	10494595	10343946	10411119	10468448	Snord87	10358531
	10342870	3010003L21Rik	Gltp	10341325	Spopl			10367041	10354191	10543772		10548729	Phf5a	10375529	10366446	10343559	10547531	10483381	10472764	Angptl7	Cyp4f39	10339701	10439239	10404702	10539002	10411915	10444991	Snrpa1	10358559
	10432986	4930412O13Rik	Glul	10350614	Stk39			10367118	10557069	10447725		1110032A03Rik	Phyhip	10375704	10543017	10408006	10559509	10358631	10410721	Apbb3	Cyp17a1	10339705	10497920	10539119	10512354	10589041	10487643	Snrpd3	10358726
	10341155	4930467E23Rik	Gm94	10521589	Sumo1			10367440	10466087	10427166		Ache	Pinx1	10375735	10439667	0610010K14Rik	10344194	10401172	10562382	Arhgap21	Defb1	10339714	10567299	10585988	10454828	10540812	10537909	Snu13	10358757
	10595718	A730017C20Rik	Gm4987	10476893	Svil			10368064	10587746	10364328		Acox3	Polr2l	10376142	10556244	2610524H06Rik	10338374	10440738	10438911	Arhgef5	Defb6	10339718	10339323	10417869	10426225	10365658	10360679	Sp140	10359050
	10493496	AI464131	Gm10136	10362171	Tbpl1			10368495	10338712	10552843		Acsl3	Ppargc1b	10376263	10394990	4930412O13Rik	10415065	10338217	10596347	Arhgef26	Deptor	10339725	10388532	10511703	10347748	10531529	10512594	Spast	10359080
	10458138	Abi3bp	Gm12191	10543120	Tfb1m			10368556	10410124	10371002		Adamts1	Ppif	10376425	10565712	4930579G24Rik	10513186	10533085	10589982	Arhgef37	Dgat2	10339730	10428066	10436561	10339478	10418927	10373768	Sqle	10359082
	10412549	Acot7	Gm13034	10340098	Tfdp2			10369028	10523674	10494402		Adamts2	Ppp5c	10377255	10344815	5730507C01Rik	10420089	10407291	10413695	Arid5b	Dnajc6	10339739	10393177	10396867	10599213	10408882	10444778	Srp14	10359097
	10443215	Acsbg1	Gm15772	10400137	Thoc2			10369301	10425461	10551314		Adamts9	Prdx1	10377938	10535189	A730008H23Rik	10603373	10349694	10573733	Arrdc1	Dnajc15	10339742	10585992	10343357	10343506	10545135	10358599	Srsf9	10359190
	10341854	Adamts17	Gnas	10445898	Timp3			10369431	10397895	10341156		Adh1	Psenen	10378271	10548892	Abi3bp	10544829	10409464	10342012	Art3	Dnase1l3	10339747	10371616	10361869	10473008	10338518	10354374	Ssna1	10359235
	10595909	Adamts19	Got2	10600524	Tiparp			10370330	10451225	10474437		Akip1	Psma6	10378668	10453252	Acadl	10446334	10432918	10502951	Arvcf	Dsc1	10339752	10346576	10490246	10344210	10342720	10584350	Ssrp1	10359525
	10528170	Aebp1	Gpha2	10582925	Tmem140			10370914	10352503	10343122		Angptl7	Psmb4	10378681	10487605	Adamts17	10604637	10503249	10341444	B4galt1	Dsg1b	10339757	10511580	10564377	10338977	10344077	10573747	Ssu72	10359723
	10417068	Ap2s1	Grhl3	10555510	Tomm22			10371032	10608650	10357137		Apool	Psme2	10378774	10430748	Adamts19	10500268	10552037	10357124	Baiap2	Dstn	10339758	10478897	10545897	10342574	10570837	10442083	St3gal4	10359734
	10604735	Apoo-ps	Hint2	10379615	Tpmt			10371111	10479297	10408249		Arhgap24	Ptges2	10378902	10534253	Adgrl1	10528143	10535647	10578582	Banp	Dusp10	10339768	10491945	10361790	10338758	10341491	10385818	Stoml2	10359770
	10344584	Armc5	Hist1h4b	10523468	Tppp			10371134	10386789	10339540		Arhgef12	Rasgrp4	10379204	10511617	Agbl5	10344324	10552140	10601834	Bcr	Echdc2	10339780	10376685	10342578	10359648	10339797	10393045	Strap	10359849
	10343366	Atox1	Hnrnpa3	10529875	Tra2a			10371154	10420846	10357965		Arl15	Rassf7	10379215	10555041	Ager	10591735	10340318	10534889	Btg2	Eci2	10339791	10562500	10492499	10591626	10344357	10608721	Sumo1	10359851
	10558919	Atp5h	Hpgd	10389561	Trim7			10371217	10341967	10520650		Arrdc3	Rfc3	10379445	10478572	Agrn	10479351	10552516	10525271	Cachd1	Egr2	10339792	10414325	10339062	10340994	10339293	10397752	Tceal8	10359982
	10517967	Atp5l	Hpgds	10595573	Usp2			10372726	10387791	10339660		BC016579	Rgs3	10379689	10340240	Anapc11	10457888	10594946	10338319	Calcoco1	Elmod1	10339798	10502732	10353309	10344750	10557229	10341095	Tor1aip2	10360046
	10529799	Atp6v1f	Hrnr	10554521	Ust			10373218	10575120	10462632		Bnip3l	Rgs10	10380210	10339778	Arhgef40	10371107	10537184	10342359	Cav1	Elovl4	10339806	10395005	10529549	10479228	10339522	10371002	Tsc22d1	10360076
	10341723	Auts2	Hspa5	10491083	Wapal			10373695	10427290	10448803		Bpifc	Rnd2	10380297	10428561	Armcx2	10356848	10517646	10410590	Cav2	Elp4	10339815	10343560	10586248	10530892	10476093	10458906	Tsen34	10360105
	10420589	B3gnt8	Ifngr1	10478776	Wrn			10374115	10413752	10584628		Bri3	Robo2	10380321	10386604	Arrb2	10501222	10343413	10535477	Cblb	Eno1	10339817	10356406	10608720	10599696	10342234	10555548	Twf1	10360130
	10592727	BC034090	Il1f5	10341264	Zfml			10374333	10379436	10401673		Bud31	Rpl10	10380341	10532339	Atat1	10561456	10546801	10343374	Cbr4	Ephx3	10339818	10341405	10343637	10427606	10340031	10477583	Ube2e2	10360187
	10607412	Basp1	Il22ra2	10501586	Zfp738			10374764	10594447	10340908		Calm4	Rpl13	10380384	10591881	Atf5	10438262	10395103	10342366	Ccl3	Eppk1	10339821	10426557	10352281	10524082	10340742	10338124	Uchl5	10360205
	10343207	Best2	Kcnj16	10603109	Zfp874b			10374929	10340174	10341775		Car12	Rpl37a	10380403	10607116	Atf7	10447566	10597564	10482167	Ccn2	F3	10339824	10370210	10444830	10341940	10339767	10340939	Ufc1	10360443
	10342721	Bloc1s1	Kctd12	10456378	Zfp949			10375145	10499751	10497644		Carhsp1	Sar1b	10380648	10359161	Atn1	10433264	10420957	10596281	Cd3e	Fads2b	10339827	10389775	10565018	10340586	10341783	10351489	Uqcrb	10360544
	10455780	C1s	Klf9	10404941				10375789	10342562	10520940		Ccdc71l	Sc4mol	10380815	10343774	Atp2a3	10370259	10565819	10361660	Cebpd	Fbxo32	10339835	10565156	10365933	10410039	10341910	10489759	Usp39	10360789
	10399428	Cadm1	Klf11	10358664				10375791	10342171	10449575		Ccng2	Sc5d	10381154	10342076	Aurkc	10353934	10368041	10372815	Chat	Fgfbp1	10339839	10520612	10458913	10342534	10341785	10466923	Vdac3	10360957
	10557644	Ccdc53	Klk7	10419343				10376245	10408557	10419779		Cdkn1b	Scara3	10381345	10368025	Bag3	10397450	10513455	10385883	Cklf	Fndc1	10339842	10381172	10352914	10608442	10343981	10342905	Ykt6	10360983
	10403945	Ccnd3	Kprp	10344789				10376392	10401684	10562818		Cir1	Scd2	10382049	10433721	Banf1	10465485	10384448	10491609	Cnot7	Fndc9	10339843	10446986	10343253	10340711	10344402	10339438	Zmat2	10361200
	10339389	Cd1d1	Krt77	10362201				10376402	10460085	10465424		Clec2d	Sdhd	10382069	10549171	Bmp2	10461108	10416325	10341083	Csrnp1	Fut2	10339844	10540923	10423090	10443459	10338589	10603009	Zmynd19	10361282
	10339836	Cd24a	Krt79	10368654				10376796	10339455	10343282		Cmah	Sema4a	10382115	10342232	Bub3	10387219	10343384	10338684	Cxcl2	Fzd10	10339852	10402585	10381115	10339689	10343848	10428302		10361640
	10340727	Cd68	Krtdap	10467230				10376887	10344160	10364752		Cmc1	Sh3bp2	10382328	10339109	C1qtnf1	10445601	10341686	10457183	Cyb561	Gdpd2	10339854	10390473	10599925	10568897	10344386	10504094		10361748
	10338192	Cd74	Leprel1	10505200				10377245	10372877	10465912		Cnpy2	Shisa2	10383360	10404067	C1s1	10342166	10341575	10445531	Cyp2b10	Ghr	10339857	10516371	10338399	10342210	10338679	10578064		10361799
	10505858	Cers3	Lipm	10406941				10377588	10533993	10570663		Cox7a2l	Slc12a9	10383756	10509168	Cacng4	10343122	10447634	10420439	Cyp4b1	Gltp	10339863	10420659	10494351	10341160	10344098	10358527		10361846
	10450038	Chchd10	Ly6a	10342732				10378286	10369586	10526880		Cox7c	Slc16a9	10384322	10604576	Capn15	10606730	10490199	10343650	D2hgdh	Gm94	10339866	10560530	10497842	10341924	10517345	10465619		10361887
	10560202	Chst11	Ly6c1	10478196				10378319	10580233	10340981		Cpt1a	Slc19a1	10384349	10349100	Carnmt1	10340956	10381103	10592919	Dhtkd1	Gm5084	10339870	10548905	10518428	10344277	10598055	10548661		10361956
	10461723	Clic3	Ly6g6c	10455801				10378401	10513381	10489589		Cr1l	Slc20a1	10384504	10342270	Ccdc106	10342414	10518354	10555293	Dst	Gm11992	10339882	10447799	10357115	10494428	10457203	10433494		10361977
	10340900	Clip3	Ly6g6e	10359571				10378855	10488020	10340059		Csgalnact1	Slc25a29	10384656	10435581	Cd24a	10406939	10339568	10467907	E230001N04Rik	Gnmt	10339883	10402473	10381860	10341958	10357043	10367282		10362036
	10366737	Cnfn	Micall1	10411690				10379260	10341102	10340793		Cspp1	Slc35b1	10384672	10373756	Cd68	10392449	10529154	10428328	Ednra	Gpatch8	10339893	10540248	10607302	10340704	10343872	10430811		10362171
	10341205	Cnih4	Mt4	10478048				10379535	10394843	10339959		Csrnp1	Slc39a13	10384940	10598073	Cdh3	10338894	10581505	10340211	Egfl6	Gpcpd1	10339894	10453887	10465853	10341414	10451248	10576795		10362186
	10478744	Col1a1	Myl9	10341214				10379543	10442616	10430032		Cux1	Smim3	10385043	10548176	Cfp	10341474	10343503	10564448	Ell	Gramd3	10339896	10596857	10467871	10593320	10510882	10493435		10362314
	10591610	Col4a1	NA	10439218				10379677	10596207	10406968		Dbn1	Smim11	10385159	10338423	Chac2	10504047	10421737	10426180	Enpp1	Grhl1	10339898	10428698	10342406	10590892	10344015	10601471		10362392
	10339549	Col4a2	Naaladl2	10590597				10380614	10568361	10344308		Dkkl1	Snord16a	10385557	10595636	Cherp	10561247	10445891	10352119	Epha1	Grhl3	10339899	10467088	10381408	10344405	10342041	10341786		10362487
	10588073	Col8a2	Ndufa4l2	10504564				10380719	10379013	10356088		Eif4e3	Srp54b	10385599	10365769	Chpf	10377681	10481393	10408455	Ext1	Gsdma	10339901	10393408	10486061	10499941	10342179	10542077		10362596
	10500324	Cspp1	Npm1	10593413				10380721	10436239	10344190		Enox1	Suco	10385635	10399421	Chst2	10413803	10344308	10456501	Fam180a	Hace1	10339903	10474064	10386455	10358432	10603878	10474123		10362615
	10561958	Ctdnep1	Orm1	10341553				10380819	10575799	10353189		Ephx3	Sumo2	10385686	10581363	Chst11	10342967	10403508	10339358	Fancg	Hcar2	10339905	10424853	10358379	10338913	10343665	10435980		10362758
	10338186	Ctnnd2	Pabpc4	10531931				10380887	10340488	10510884		Eya2	Tbca	10385761	10402554	Cks1b	10564211	10363622	10471154	Fcsk	Herpud1	10339906	10565152	10354111	10539710	10342942	10425257		10362803
	10339581	Ctsc	Paqr3	10558454				10381381	10533633	10338119		Fads2	Tfpt	10385790	10512377	Clip3	10574350	10577602	10339980	Flnb	Hmcn1	10339908	10467768	10351140	10339213	10483023	10358565		10362823
	10338838	Cyb5	Paqr5	10344801				10381708	10580537	10463064		Fads3	Tgm5	10386159	10582981	Cntfr	10580771	10572516	10483770	Flrt2	Hpgds	10339913	10485948	10417183	10564631	10400805	10379650		10362829
	10462361	Cyp2g1	Pdgfc	10493984				10382449	10547386	10348489		Fam46b	Tmem97	10386219	10594426	Col1a1	10566132	10338214	10435149	Fmo5	Hsdl2	10339916	10405001	10444824	10339515	10521031	10540085		10362892
	10555233	D630045J12Rik	Pdpn	10521587				10383109	10501762	10492658		Fam49a	Tmem170	10386370	10451547	Col5a1	10516305	10516225	10407392	Foxo1	Hsf2	10339918	10401267	10491613	10340077	10339038	10578545		10362922
	10554463	Decr1	Pebp1	10411373				10383210	10343636	10408266		Fam60a	Tmem238	10386518	10591773	Commd3	10595979	10343388	10534966	Foxo3	Ifitm6	10339920	10583694	10404965	10342426	10339647	10479550		10362941
	10344082	Disp1	Per1	10468653				10383212	10342851	10408085		Fam103a1	Tpcn1	10386850	10408072	Cpsf4	10604641	10426150	10461354	Fryl	Ikzf2	10339927	10550706	10517083	10501567	10504148	10538338		10363178
	10601150	Dlg4	Pfkfb3	10519983				10383342	10530045	10571752		Flrt2	Trgv2	10387363	10398032	Crip1	10562096	10489346	10459534	Fst	Il1r1	10339941	10550574	10387014	10449111	10339639	10352499		10363231
	10351037	Dlk1	Pla2g4f	10440554				10384396	10395855	10494407		Flrt3	Trim27	10387545	10498168	Ctnnd2	10473118	10341731	10447708	Gxylt1	Il1r2	10339943	10506488	10607877	10590992	10472128	10438308		10363241
	10342269	Dlx3	Ppia	10344236				10384615	10340125	10530841		Foxn1	Tsen34	10387992	10343879	Cxcr4	10455578	10572064	10587942	Hbp1	Il1rn	10339944	10537026	10474950	10385557	10340637	10415645		10363392
	10338116	Dynlrb1	Ppp1r15a	10536407				10385391	10433114	10564978		Frg1	Ttyh2	10388488	10444298	Cyb5r1	10351801	10588874	10433199	Hdac4	Il6ra	10339949	10586405	10561170	10535979	10342767	10358613		10363403
	10446928	Eif4ebp1	Prss23	10445268				10385428	10493709	10355327		Gab2	Tuba4a	10388684	10338186	D630045J12Rik	10569071	10341110	10354418	Hpcal1	Il36rn	10339964	10441361	10434396	10341532	10343963	10500293		10363430
	10341562	Eln	Rab25	10473384				10385477	10479063	10482119		Gatsl2	Ube2i	10388734	10572605	Dctd	10409314	10543464	10411709	Hpgd	Ipmk	10339966	10523563	10475199	10569038	10338535	10526482		10363512
	10607116	Epb4.1l3	Rgcc	10458098				10386110	10527508	10518350		Gja1	Ube2l3	10388869	10381361	Dctpp1	10490736	10420589	10415574	Hspb8	Kcnj16	10339983	10473281	10503200	10342470	10341557	10388902		10363845
	10554586	Etfb	Rgs2	10342426				10386376	10486057	10444407		Gjb2	Ubiad1	10389245	10412978	Dgkz	10505092	10342892	10340511	Idua	Klk10	10339985	10385466	10494306	10340840	10402560	10608136		10364011
	10368970	Fabp3	Rny3	10395142				10386963	10538617	10579987		Gm12669	Uxt	10389783	10377490	Dhrs4	10442321	10552668	10388492	Il1b	Krt10	10339995	10580807	10373834	10418169	10341202	10505858		10364571
	10469609	Fam96b	Rpl7a	10558325				10387983	10389300	10464583		Gm13139	Vrk1	10389816	10524169	Disp1	10342804	10342655	10344160	Inpp5k	Krt23	10339996	10476276	10467216	10340180	10510878	10366275		10364696
	10340244	Fn1	Rpl9	10521832				10388389	10526772	10399640		Golim4	Wdr18	10390574	10500181	Dlg4	10438171	10342738	10584578	Irs2	Krt25	10339997	10447038	10599781	10357773	10594322	10358038		10364744
	10549758	Fras1	Rpl11	10528268				10388679	10517213	10338623		Gtf2e2	Zdhhc18	10390768	10393341	Dlk1	10545409	10394858	10439463	Irx2	Krt77	10340004	10374478	10497001	10341182	10342347	10347933		10364824
	10430626	Frem2	Rpl13	10499080				10388776	10342949	10528077		Hal	Zfp503	10390913	10488785	Dnaaf5	10471474	10380833	10405511	Jcad	Krt79	10340008	10473312	10462005	10417829	10582845	10407390		10364916
	10561485	Ftl1	Rpl15	10462136				10389151	10436402	10344350		Hax1	Zmynd19	10391130	10584901	Dot1l	10493484	10478415	10341793	Kank1	Krtdap	10340010	10405576	10406419	10341568	10511333	10561474		10364990
	10469135	Gfra3	Rpl17	10403680				10389177	10543031	10507870		Hist2h2aa1		10391178	10392284	Dtx3	10341720	10364009	10341992	Klf7	Lrrc8b	10340014	10437364	10604932	10538684	10341042	10393917		10365005
	10608709	Ggn	Rpl19	10516393				10389389	10420035	10538959		Hmcn1		10391407	10417124	Dynll1	10488589	10580135	10523727	Klf13	Ly6a	10340015	10359713	10369176	10504491	10343652	10338985		10365069
	10510878	Gm4924	Rpl21	10541910				10389639	10527441	10527024		Hmox1		10391410	10494405	E2f4	10517169	10492452	10433672	Klf15	Ly6d	10340018	10455852	10494889	10427266	10344320	10443215		10365227
	10581388	Gm5617	Rpl23a	10343077				10390211	10405179	10340663		Hoxc13		10391742	10516576	Efnb1	10433219	10399659	10395259	Klhl2	Ly6e	10340030	10431170	10595753	10342890	10342563	10342397		10365426
	10510874	Gm9908	Rpl27a	10485314				10390246	10341405	10479560		Hspb1		10391949	10338757	Eif4g1	10566281	10339981	10395328	Klhl18	Malat1	10340040	10380403	10374035	10393751	10342742	10567106		10365428
	10504188	Gng5	Rpl28	10375973				10390328	10602166	10338403		Htra1		10392012	10408070	Elovl1	10474241	10501454	10340909	Klrb1b	Map3k5	10340047	10405236	10453334	10342239	10465701	10558439		10365578
	10568139	Gpc2	Rpl29	10547521				10390560	10383897	10344797		Id1		10392070	10373179	Enah	10350113	10476192	10419240	Kmt2a	Marcks	10340050	10509777	10464425	10343529	10485633	10346843		10365637
	10342676	Gpm6b	Rpl36	10594636				10390860	10502951	10361620		Inhbb		10392087	10424557	Epb41l3	10347910	10344073	10343025	Kmt2e	Matn2	10340057	10415388	10578619	10409031	10343246	10373052		10365716
	10367335	Gramd2	Rpl36a	10583242				10391870	10380477	10343544		Itih5		10392318	10377605	Epn3	10517892	10526880	10555063	Lin52	Me1	10340066	10536429	10452937	10455395	10584580	10372988		10365729
	10344053	Grik5	Rpl38	10452815				10391914	10579969	10464202		Ivl		10392739	10344153	Erg28	10433578	10408555	10606217	Lmo7	Mettl7a1	10340075	10464896	10547553	10444761	10340230	10393166		10365749
	10364856	Grip1	Rplp1	10606301				10392904	10393408	10563037		Kalrn		10393058	10595371	Erh	10338603	10588075	10504817	Lmtk2	Mmp28	10340078	10375065	10344519	10456439	10338623	10404045		10365918
	10465638	Gstm2	Rps2	10400095				10393064	10485402	10340267		Kcnh1		10393309	10508972	Etl4	10341194	10510859	10339132	Lrrc57	Mob3b	10340081	10522589	10458583	10397085	10519497	10346303		10366026
	10488623	H2-Eb1	Rps7	10608107				10393106	10344352	10400189		Klc3		10393395	10600545	Etv5	10564869	10477630	10504849	Lrrc61	Mospd1	10340087	10424439	10416666	10342137	10339646	10511721		10366238
	10340998	H2afz	Rps8	10496872				10393436	10408755	10343270		Klk5		10393844	10445542	Evl	10607113	10344334	10426169	Maff	Mrgprb3	10340099	10480921	10464415	10344805	10404218	10468489		10366337
	10424413	Hadha	Rps17	10364072				10394678	10473125	10527483		Krcc1		10394144	10402283	Fbrs	10338681	10532330	10575211	Mafk	Mt4	10340102	10340093	10343701	10343868	10375501	10587653		10366597
	10561673	Hadhb	Rps18	10339290				10394802	10343608	10485277		Krt6a		10394353	10441339	Fgd1	10467091	10497929	10388971	Map1b	Muc15	10340103	10372417	10342096	10398173	10434067	10450038		10366630
	10418205	Hcfc1r1	Rps19	10437160				10394823	10417895	10341093		Krt73		10394381	10442240	Fkbp10	10343601	10340962	10572077	Map3k6	Ndufa4l2	10340106	10413229	10385343	10583318	10344809	10542857		10366767
	10560174	Hey1	Rps21	10579976				10395374	10363118	10558825		Lamb1		10395376	10456490	Fn1	10399021	10427301	10443926	Map3k8	Nipal4	10340117	10604922	10434248	10338350	10344990	10405935		10366796
	10531610	Higd2a	Rps24	10342860				10395457	10576911	10591608		Lbh		10395612	10551966	Foxi3	10420899	10529651	10348078	Me3	Nlrc5	10340118	10420860	10339453	10342766	10342644	10444995		10366814
	10495054	Hist3h2a	Rps25	10503520				10395604	10458560	10355639		Lhfpl1		10395788	10490384	Foxo6	10547789	10398332	10522265	Mettl8	Nlrp1c-ps	10340119	10395780	10532169	10408280	10510886	10394558		10366866
	10339384	Hmcn1	Rps27	10596148				10395889	10343468	10456246		Lor		10395910	10408200	Frem2	10573194	10390934	10506569	Mgat4b	Npl	10340134	10355554	10383532	10338094	10340733	10447415		10366881
	10511416	Hmgb1	Rs5-8s1	10397912				10395908	10342291	10532339		Lrrc8c		10396193	10429968	Fxyd4	10344302	10339586	10593492	Micalcl	Nudt17	10340138	10341273	10338421	10342545	10340901	10342163		10366909
	10596982	Hmgcs2	S100a1	10428103				10396121	10363455	10490384		Luzp1		10396237	10568731	Galnt14	10465804	10338688	10341269	Mir23a	Nupr1	10340139	10388227	10472738	10340424	10599433	10556463		10367091
	10525352	Hs6st1	Sec61g	10436169				10396952	10462035	10403980		Lxn		10396383	10463263	Gapdh	10495252	10384776	10344235	Mir24-2	Oas1f	10340150	10428211	10545780	10582466	10524266	10585697		10367106
	10501699	Hsbp1	Serpina3b	10565178				10397440	10454606	10344076		Ly96		10397267	10339157	Gas5	10388749	10530731	10530819	Mir27a	Pak1	10340158	10605465	10504865	10371482	10343281	10384396		10367122
	10510861	Igfbp4	Skint9	10480121				10397536	10480541	10601285		Lypd5		10397281	10340589	Gjb3	10544114	10340365	10399825	Mir30e	Pak3	10340166	10343468	10363773	10388938	10339722	10443408		10367252
	10492558	Igfbp5	Slain2	10338918				10397627	10605247	10458762		Lztfl1		10397311	10340404	Gm10139	10591412	10341253	10436182	Mir365-1	Pappa	10340169	10340125	10583402	10338545	10339100	10343862		10367292
	10371159	Il11ra1	Slc10a6	10428398				10397853	10575578	10342111		Mansc1		10397507	10469786	Gm12359	10571321	10464914	10344933	Mir568	Paqr5	10340173	10352503	10356601	10358064	10545045	10551009		10367305
	10341318	Kcnip3	Slc12a6	10507726				10398211	10447490	10553967		Map1b		10397530	10574033	Gm13375	10489498	10569100	10462406	Mir680-1	Parl	10340174	10492355	10593799	10485700	10342457	10421906		10367337
	10342083	Kremen2	Slc43a1	10396079				10398332	10495343	10338642		Map2		10397752	10340370	Gm39701	10553533	10376412	10340126	Mir680-2	Pglyrp4	10340178	10419170	10399148	10515861	10536949	10560816		10367349
	10436783	Krt33b	Smagp	10491261				10398340	10420372	10503315		Map4k4		10397866	10338224	Gpc2	10373388	10455599	10352320	Mlxip	Pi15	10340182	10454606	10449955	10361270	10357950	10415045		10367544
	10407993	Krtap17-1	Snora21	10604799				10398356	10338369	10342677		Mapk11		10398147	10423520	Gprin2	10497203	10340215	10338972	Mt1	Pkib	10340183	10468722	10534053	10478012	10341740	10510212		10367641
	10434664	Lamtor1	Snord49b	10369154				10398398	10439566	10479379		Mcam		10398453	10544108	H1f10	10380501	10531970	10571647	Mt2	Pkp1	10340187	10496110	10415911	10340545	10343377	10419726		10367673
	10446166	Lcn2	Sppl3	10384522				10398436	10574427	10381930		Me1		10399036	10342854	H2az2	10358541	10569303	10598057	Mtus1	Pkp4	10340188	10560190	10485466	10373702	10342274	10527423		10367697
	10359849	Ldoc1l	Sumo1	10369932				10398451	10543067	10465282		Mgp		10399038	10543065	H19	10508376	10489303	10394498	Nt5dc2	Pla2g4f	10340196	10447361	10475532	10358849	10338366	10563099		10367728
	10497894	Lef1	Szt2	10339733				10398635	10339667	10341867		Mir703		10399224	10344813	Hcfc1	10485117	10572596	10485344	Nt5e	Plbd1	10340202	10499045	10568239	10343114	10598032	10342476		10367973
	10573451	Lgals1	Taf1d	10358662				10398649	10340737	10454192		Mknk2		10399254	10563108	Hmg20b	10481128	10374197	10341504	Nuak1	Pnpla1	10340204	10432923	10583847	10341058	10393877	10585097		10368380
	10342041	Lsm3	Tmod4	10487175				10398812	10521830	10344294		Mllt3		10399337	10340695	Hr	10516520	10364326	10341112	Nudt4	Pof1b	10340205	10439566	10471953	10343618	10340357	10608689		10368504
	10415396	Ltbp2	Tprg	10407803				10398881	10434467	10542239		Mrpl32		10399430	10434745	Hs3st6	10487622	10344279	10433278	Paqr3	Pou3f1	10340218	10463875	10497636	10476538	10344213	10569848		10368575
	10338616	Lurap1l	Tpt1	10341081				10399032	10401987	10468893		Mrps18c		10399605	10561025	Ift43	10442914	10459770	10364194	Pcnx	Ppcdc	10340233	10402783	10491106	10550332	10342810	10552500		10368612
	10582008	Mamld1	Trp53inp1	10498361				10399575	10344216	10584252		Mtss1l		10399629	10361651	Ino80e	10564818	10340677	10475912	Pdzd8	Prkca	10340246	10597817	10494238	10339375	10401852	10502191		10368654
	10339318	Manf	Trpm3	10341153				10399689	10350377	10397642		Muc15		10399666	10510445	Kcnc4	10470954	10338098	10486499	Per1	Prom2	10340255	10360920	10440050	10605421	10344065	10600718		10369154
	10399011	Mark2	Tsc22d3	10346310				10399751	10341112	10516246		Mustn1		10399675	10365260	Kcnip3	10343612	10390917	10395978	Pfkfb3	Psapl1	10340264	10470014	10419038	10497149	10341647	10477920		10369252
	10357948	Med21	Txnip	10488382				10400553	10342618	10338947		N4bp2l1		10399841	10448127	Kif7	10561552	10399337	10375002	Phtf2	Psmd14	10340266	10498095	10502655	10592201	10388880	10552508		10369379
	10548176	Med28	Uba52	10339286				10401698	10607587	10507653		NA		10399882	10550102	Kmt5c	10363000	10343530	10533323	Pik3r1	Ptgs1	10340268	10607587	10341464	10342601	10343746	10405753		10369630
	10343128	Mfap2	Ube2l3	10406852				10401831	10604528	10503615		Naa20		10399897	10403748	Krtap17-1	10460833	10581824	10468816	Pkd1	Pyy	10340272	10574471	10504551	10343103	10339561	10416271		10369647
	10485131	Mgst2	Usmg5	10343252				10401937	10608685	10526213		Nbea		10400293	10592629	Lage3	10532164	10432571	10341897	Plekhf1	Rab27a	10340273	10545771	10579976	10511156	10456414	10519711		10369779
	10395389	Mmp14	Usp54	10463930				10401944	10412260	10344332		Nek6		10400413	10571444	Large2	10505109	10338403	10594161	Ppih	Rarres1	10340274	10370303	10555681	10339865	10510884	10522248		10369911
	10401109	Mrpl23	Wdr65	10432799				10402136	10473312	10342130		Nfe2l3		10400470	10544610	Lcat	10340121	10338979	10440554	Ppm1d	Rassf9	10340275	10496338	10503410	10585129	10413813	10400892		10369948
	10522411	Mrpl34	Wee1	10341465				10402266	10473045	10355401		Nipal2		10400805	10338791	Lef1	10521725	10448998	10339630	Ppt2	Rbm25	10340277	10575534	10354868	10495945	10340873	10338927		10370422
	10340382	Mrps21	Zfp458	10369920				10402440	10575211	10598220		Nlrp1c-ps		10401138	10589420	Lfng	10508465	10587552	10344283	Prickle2	Rfx2	10340278	10600836	10462091	10345777	10341677	10493245		10370471
	10338209	Ms4a10	Zfp750	10453705				10402572	10342215	10340035		Nrarp		10401309	10505438	Lrfn4	10510286	10362899	10579969	Prodh	Rhbg	10340281	10572398	10343222	10339569	10342653	10477370		10370483
	10569923	Msl1	Zfp825	10387890				10402994	10341792	10343394		Nrp1		10401322	10349014	Lrrc8e	10353707	10342719	10573998	Prps1	Rpl21	10340286	10545910	10391348	10453555	10560818	10383731		10370559
	10343739	Msrb1	Zfp934	10574438				10403071	10407955	10557843		Ntrk2		10401335	10470788	Lsm2	10560491	10338561	10585249	Psma3	Rpph1	10340289	10410124	10466248	10339860	10578193	10494643		10370665
	10377804	NA		10343273				10403816	10443391	10493850		Nuak1		10401382	10361375	Lsm6	10444439	10580484	10389783	Ptpn3	Rps7	10340315	10339224	10535559	10492558	10342954	10598636		10370681
	10489261	Naa20		10343884				10403825	10339956	10456400		Nudt21		10401564	10461156	Macroh2a2	10467688	10364328	10482144	Pvr	Rps12	10340323	10340809	10355227	10462575	10540122	10430447		10370690
	10341316	Ndufa2		10401753				10403988	10478983	10338521		Olfml3		10401737	10388782	Mamld1	10576854	10440467	10350823	Rab17	Rps24	10340324	10396896	10495685	10339864	10343497	10376455		10370798
	10526232	Ndufa3		10405001				10404006	10508992	10488785		Pank3		10401781	10342831	Mamstr	10391669	10432045	10338417	Raph1	Rps25	10340326	10426425	10531370	10340367	10492426	10496862		10370824
	10343780	Ndufc1		10606513				10404389	10338292	10340221		Papss2		10401882	10340541	Map3k12	10341227	10444386	10394538	Rnf39	Scnn1a	10340327	10400515	10372488	10608671	10343675	10534839		10370920
	10605943	Ndufv3		10528207				10404836	10497842	10399636		Pglyrp4		10402179	10338169	Maz	10370037	10573578	10577757	Robo2	Sectm1a	10340336	10569278	10503180	10343552	10338833	10586039		10370950
	10343826	Nedd8		10448034				10404840	10493812	10341505		Pinlyp		10402615	10344082	Mboat7	10452142	10410741	10497485	Samd5	Sectm1b	10340341	10450367	10473340	10342264	10341587	10603736		10371037
	10405779	Nfil3		10339341				10404904	10339765	10341718		Plagl1		10402648	10584710	Mettl27	10499504	10412897	10596261	Serpina3n	Sema3f	10340343	10389752	10490826	10506118	10527268	10343172		10371271
	10487847	Nhs		10599377				10404982	10344410	10408111		Plcl1		10403428	10408118	Midn	10581560	10374426	10341072	Sesn1	Serpine1	10340345	10357345	10515731	10341209	10341646	10549633		10371277
	10425082	Nrcam		10421012				10405432	10353993	10343172		Plekhf1		10403750	10340645	Minar2	10458334	10432734	10395376	Sik3	Sgpp1	10340347	10601328	10441270	10353420	10338796	10558242		10371307
	10578145	Nt5dc2		10341051				10405566	10581664	10338191		Pnp		10404538	10344057	Mir100hg	10387255	10379489	10398601	Slc2a3	Skint3	10340348	10586242	10546631	10338590	10510861	10530759		10371387
	10344317	Nudt1		10366476				10405755	10548905	10371269		Ppp1r2		10404630	10553354	Mmachc	10433104	10343502	10422980	Slc10a6	Skint10	10340351	10548038	10357051	10513164	10510880	10429081		10371420
	10606235	Nudt14		10536931				10405888	10447141	10446713		Ppwd1		10404717	10338740	Mmp14	10450814	10539581	10488108	Slc18b1	Slc7a1	10340352	10414417	10407072	10343755	10340836	10399636		10371830
	10585586	Ormdl2		10554863				10406548	10608680	10483401		Prkar2b		10405163	10344326	Mpi	10496302	10351515	10402542	Slc19a2	Slc15a2	10340353	10591482	10563314	10339938	10516022	10358521		10371846
	10339346	Ostc		10372457				10406777	10603026	10559784		Ptk2b		10405280	10338219	Mrps36	10398453	10342951	10576692	Slc25a30	Slc16a1	10340359	10567010	10411668	10556113	10343766	10512322		10371877
	10510880	Palm2		10577954				10406856	10344126	10557124		Ptpru		10405427	10449242	Mthfd2	10450819	10488437	10474671	Slc43a1	Slc16a3	10340374	10369993	10559504	10338411	10343571	10447699		10371907
	10584595	Parm1		10400109				10407535	10359190	10341422		Pvrl4		10405488	10576010	Myo19	10357676	10344598	10531133	Snord115	Slc24a3	10340375	10379013	10587554	10344195	10340632	10344370		10371987
	10340966	Pcp4		10581577				10408037	10500960	10338998		Pxdn		10405605	10461391	N4bp3	10477966	10501533	10512111	Snrk	Slc25a20	10340382	10521913	10595831	10341938	10338173	10500329		10372078
	10340492	Pde9a		10529977				10408121	10605370	10338914		Rab17		10405619	10573451	Nacc1	10374083	10339436	10367708	Strbp	Slc25a45	10340386	10522009	10360506	10483163	10342099	10375576		10372121
	10381250	Pdlim7		10545298				10408523	10420659	10399421		Rbm25		10405729	10399428	Ndst1	10420891	10468070	10412616	Stt3b	Smagp	10340391	10423842	10466374	10342133	10338325	10528721		10372385
	10555574	Penk		10604630				10408529	10530130	10344046		Rdh12		10405757	10343166	Ndufa7	10583817	10390950	10438980	Sun2	Sox6	10340393	10498309	10342696	10342749	10343037	10447128		10372457
	10339988	Pfdn1		10392221				10408810	10379820	10518955		Ret		10405916	10499954	Ndufa11	10369288	10586614	10596255	Supt7l	Sptlc3	10340395	10354220	10342411	10361897	10593015	10460157		10372503
	10343097	Pgls		10407072				10408879	10343025	10594750		Rhob		10405918	10515337	Neurl1b	10585706	10530128	10496387	Susd6	St6gal1	10340397	10366956	10389373	10340709	10344174	10416923		10372534
	10371141	Plag1		10596257				10409202	10458090	10411728		Rhou		10406287	10594289	Nfatc4	10446821	10454735	10579874	Syde1	Tacstd2	10340398	10572235	10568374	10344552	10343940	10359859		10372600
	10377605	Pmel		10458784				10409541	10415642	10487930		Rhov		10406417	10512489	Nlgn2	10338689	10417605	10598678	Synj1	Tbc1d1	10340399	10468311	10364280	10494322	10543709	10517141		10372629
	10341730	Podn		10500069				10409711	10342983	10394936		Rnf180		10406426	10449575	Npnt	10458386	10342330	10453026	Tango2	Tbce	10340401	10340643	10420694	10342714	10342334	10546659		10372743
	10385776	Polr2j		10338938				10409779	10425016	10366803		Rnu3a		10406530	10445239	Nrcam	10555586	10338496	10509601	Tas2r135	Tbpl1	10340410	10478754	10511446	10583312	10341750	10607330		10372745
	10452147	Ppdpf		10431935				10409866	10339754	10505845		Rny1		10406614	10493889	Nrtn	10563891	10364338	10591009	Tas2r143	Tcim	10340419	10438753	10353288	10342517	10510874	10454733		10372750
	10568217	Ppic		10411508				10411359	10341897	10344251		Rpl9		10406681	10456005	Numbl	10457920	10429446	10519420	Tbc1d8	Terc	10340436	10338280	10343019	10431463	10338082	10608373		10372917
	10545588	Ppp1r14a		10496302				10411527	10425116	10370798		Rpl10		10406742	10408087	Nutf2	10588073	10440731	10467560	Tcf7l2	Tfap2c	10340441	10511975	10343987	10455769	10342081	10453459		10373027
	10549917	Prodh		10451953				10411680	10340525	10576140		Rpl11		10407012	10344058	Ogdhl	10425082	10585840	10578623	Tcp11l1	Tmem53	10340445	10576911	10365302	10341240	10339900	10344472		10373036
	10532839	Prr13		10389339				10412064	10500720	10604844		Rplp1		10407040	10409200	Pak4	10365136	10491897	10454546	Tead1	Tmem154	10340450	10575799	10511881	10423663	10339611	10547621		10373073
	10532984	Prss12		10338195				10412376	10344311	10339151		Rpp30		10407053	10563260	Pakap	10527327	10394850	10394381	Tent5b	Tmod4	10340451	10600911	10557782	10340752	10340456	10442493		10373157
	10343202	Ptpla		10543319				10412907	10499454	10344933		Rps27a		10407192	10535894	Papss2	10511007	10437451	10353296	Thsd1	Tnfrsf19	10340454	10477649	10348201	10518366	10338308	10516908		10373340
	10510876	Rab15		10581902				10414137	10338280	10510546		Rps29		10407327	10339687	Parva	10339862	10339675	10485562	Tle1	Tomm20	10340455	10587880	10416653	10404538	10533483	10503615		10373407
	10345675	Ralgps2		10565486				10414182	10339249	10455595		Rufy3		10407543	10341767	Pbdc1	10603252	10507824	10343099	Tll1	Tppp3	10340467	10555946	10343364	10338824	10341396	10358535		10373448
	10499639	Ramp1		10426891				10414258	10491945	10582376		S100a14		10407570	10353032	Pcgf2	10509238	10470909	10343467	Tmem208	Trex2	10340470	10357249	10376765	10437970	10341883	10375485		10373542
	10490028	Rbm17		10512136				10414271	10378253	10338887		Sash1		10407811	10343396	Pdzd11	10534854	10484482	10340553	Tnfrsf21	Ttc9	10340475	10555039	10535389	10453544	10357965	10471844		10373709
	10347910	Rbx1		10546606				10414576	10462140	10344990		Satb1		10407814	10347036	Pmel	10390685	10599088	10557831	Trib1	Vav3	10340477	10461898	10595573	10343146	10341913	10563112		10373728
	10338408	Rest		10428998				10414807	10343417	10583732		Sbsn		10407924	10341195	Podn	10383479	10343917	10511099	Trim65	Vstm5	10340479	10471555	10606102	10424467	10338901	10340003		10373740
	10576854	Rfc2		10446823				10414937	10596200	10478847		Scnn1a		10408010	10476775	Pole2	10393662	10414736	10338794	Trp53inp1	Wwtr1	10340483	10581729	10406757	10339264	10339849	10358539		10373873
	10510886	Rims1		10362837				10414993	10340420	10375501		Scube2		10408032	10551600	Pom121	10342462	10340981	10372497	Unc5b	Xrcc4	10340486	10482772	10395739	10503484	10341116	10358591		10373924
	10434668	Rn4.5s		10386824				10415011	10603702	10531189		Sdk1		10408049	10572813	Ppia	10398717	10358529	10587419	Usp2	Ybx1	10340493	10393125	10508019	10405785	10338871	10436779		10373964
	10343796	Rnase1		10461439				10415279	10471953	10531185		Sdpr		10408331	10390050	Ppm1g	10598409	10397275	10437023	Usp54	Zbtb44	10340496	10516479	10384737	10384566	10338887	10381096		10373986
	10557992	Rnaset2a		10503534				10416266	10560530	10445293		Sdr16c5		10408490	10602173	Pprc1	10370632	10390945	10339685	Vps33b	Zfand6	10340499	10404649	10562911	10503303	10341804	10443492		10374119
	10444932	Rnf223		10343815				10416421	10376326	10342898		Sepp1		10408684	10364752	Prdx1	10494395	10604599	10341375	Wdfy3	Zfp750	10340503	10431017	10359677	10546396	10339084	10444674		10374151
	10344811	Rnu1b1		10505779				10416437	10365297	10349733		Serping1		10408767	10426016	Prrc2a	10569344	10339734	10385747	Zbtb16	Zmynd8	10340513	10516051	10502823	10339374	10338659	10468893		10374185
	10518989	Robo1		10400538				10416488	10510844	10338136		Sesn1		10409294	10338931	Psmb2	10343405	10534654	10546760	Zfp948		10340514	10373355	10565456	10340768	10343420	10338150		10374364
	10338188	Rpl11		10605113				10416584	10575534	10561956		Sft2d1		10409579	10480628	Psmd13	10499536	10534343	10540012	Zfp953		10340515	10394082	10384725	10342117	10339131	10521757		10374442
	10502240	Rps6		10496359				10416887	10450744	10380622		Sgk1		10409709	10562084	Ptbp1	10451613	10351131	10605247			10340517	10349166	10537882	10344111	10339686	10340510		10374464
	10519497	Rps29		10538459				10416915	10341169	10342806		Skil		10409986	10343038	Rara	10481491	10595046	10440388			10340524	10468231	10368356	10546567	10338831	10545479		10374500
	10469505	Rrm2		10466573				10416929	10397975	10433088		Slc4a4		10410209	10338908	Rnaseh2b	10582196	10529799	10568017			10340529	10365601	10502469	10408531	10344179	10378649		10374564
	10340129	Rtn4r		10414102				10417000	10444244	10342588		Slc7a8		10410259	10509560	Rpl21	10376803	10443095	10410115			10340530	10399540	10339710	10538658	10474419	10492682		10374727
	10471036	Rtn4rl1		10407307				10417048	10412267	10354739		Slc25a20		10410302	10582008	Rpl27a	10382376	10343780	10388996			10340536	10600377	10343016	10343362	10402490	10394800		10374908
	10507471	Rufy4		10344185				10417725	10568131	10338972		Slc39a6		10410345	10340628	Rps6	10604393	10484733	10344124			10340538	10348858	10447773	10604248	10338531	10342495		10374934
	10430748	Sarnp		10604451				10417798	10358379	10338092		Smoc1		10410355	10544501	Rufy4	10543544	10379163	10511541			10340540	10572949	10460202	10338695	10343694	10551554		10375125
	10338672	Sbspon		10343652				10417807	10501244	10581013		Snf8		10410501	10343329	Sap30	10519607	10458843	10597531			10340548	10344216	10404407	10339801	10338872	10474518		10375216
	10450614	Scand1		10466735				10418718	10366848	10566205		Snrk		10410709	10456719	Sarnp	10465388	10341006	10384504			10340552	10342986	10397189	10340064	10341527	10450224		10375382
	10551554	Scrg1		10453254				10418729	10340211	10383472		Sox4		10410921	10552526	Scaf1	10532993	10341833	10596269			10340555	10539933	10555303	10511588	10342608	10544906		10375439
	10343363	Sdc3		10403584				10418838	10343812	10344392		Sp140		10411119	10339970	Scoc	10380986	10579769	10514568			10340556	10381416	10339726	10530787	10338957	10597513		10375487
	10593937	Sdf2		10543686				10419089	10478341	10600169		Sprr1a		10411126	10339138	Sgf29	10546184	10531579	10342664			10340559	10509930	10485667	10606263	10449452	10376885		10375667
	10449608	Sec61g		10343222				10419132	10338489	10338666		Sprr4		10411287	10534694	Sh3bp1	10551185	10341828	10379654			10340564	10406423	10447190	10479887	10341591	10343439		10375679
	10378216	Serpinf1		10435963				10419160	10489107	10391066		Sptlc3		10411464	10338078	Slc25a10	10465633	10447591	10594928			10340568	10402665	10396778	10408032	10343900	10532709		10375926
	10454735	Sf3b5		10471486				10421184	10343198	10343456		Srgn		10411552	10557843	Slc25a22	10353522	10443089	10520483			10340570	10366653	10502772	10522802	10582275	10571514		10375935
	10338875	Shmt1		10414025				10421436	10496569	10343968		Srp14		10411711	10499911	Smad7	10521907	10414882	10357191			10340575	10414093	10367734	10343870	10342803	10409014		10375951
	10364888	Slc7a2		10598236				10421685	10444830	10343151		Ssh2		10411782	10340157	Smarce1	10340036	10569356	10463380			10340576	10551760	10461690	10349016	10339562	10341124		10375980
	10444291	Slc16a7		10343599				10422009	10447951	10482762		St13		10411853	10509542	Smn1	10589413	10338875	10561799			10340591	10464924	10341010	10597973	10582376	10341832		10376021
	10339104	Slc36a1		10384539				10422280	10450699	10608454		Stk17b		10411974	10367066	Snx1	10523001	10556571	10342541			10340594	10412267	10434233	10416155	10340635	10365145		10376216
	10409352	Slc39a14		10608001				10423902	10442057	10339523		Tbc1d2		10412207	10340283	Sostdc1	10477572	10436766	10352838			10340595	10428707	10356172	10440578	10582599	10608684		10376230
	10387807	Slc41a3		10543791				10424667	10404686	10473008		Tbc1d4		10412251	10531610	Sox12	10424607	10482073	10528723			10340601	10508115	10583825	10422436	10344470	10388225		10376263
	10603492	Smarcd3		10428604				10424674	10538100	10569646		Tcp11l2		10412345	10408225	Sox13	10472440	10339585	10503305			10340603	10342949	10475080	10342634	10340135	10443195		10376292
	10561431	Smn1		10419170				10424789	10385500	10387668		Tgm3		10412701	10342709	Spred3	10453600	10341845	10567171			10340604	10433114	10487321	10601192	10475990	10598403		10376312
	10568065	Smtn		10411927				10424810	10566926	10342722		Thbs1		10412711	10408197	Srcin1	10507471	10343826	10385361			10340605	10465314	10384622	10558345	10343363	10386187		10376314
	10385699	Snhg1		10511725				10424979	10415392	10521698		Them4		10412844	10583340	Ssr2	10604230	10341717	10391143			10340615	10343407	10537078	10485989	10342399	10382104		10376534
	10339524	Snord15a		10343496				10425031	10511099	10342783		Them5		10412960	10342979	Stip1	10444658	10414932	10411199			10340621	10580183	10518031	10544150	10510876	10416251		10376690
	10340745	Snord15b		10390816				10425223	10542791	10342471		Thoc7		10413265	10338534	Stxbp6	10439991	10340908	10575160			10340623	10602716	10544570	10434733	10598038	10599576		10376726
	10338277	Snord32a		10491136				10425321	10429607	10376339		Tigd2		10413530	10427885	Synpo2	10561854	10569306	10342980			10340624	10456904	10565437	10342813	10339593	10603833		10376733
	10476104	Snord33		10351583				10425410	10605740	10381111		Tlk2		10413559	10388409	Szt2	10550730	10458762	10396442			10340626	10561842	10339904	10428837	10340818	10399588		10376832
	10452793	Snord34		10539894				10425655	10521440	10579769		Tmem47		10413640	10338208	Tcf3	10527571	10457378	10421624			10340634	10552125	10368490	10343259	10338537	10354368		10376929
	10343624	Snord35b		10414374				10425723	10453373	10344045		Tmprss13		10413657	10488237	Tcf7	10579347	10604837	10546066			10340640	10535586	10579079	10578504	10341296	10499937		10376959
	10340907	Snord68		10338308				10425808	10450075	10491526		Tmsb4x		10413695	10338256	Tcof1	10604661	10422055	10397666			10340646	10357003	10342109	10340596	10341614	10340245		10377255
	10342718	Snord104		10496854				10425814	10440647	10360090		Tmtc2		10413697	10504106	Tead2	10392063	10517053	10581523			10340649	10562368	10568464	10588154	10340304	10409486		10377431
	10571907	Snrpc		10540391				10426767	10350136	10442736		Tril		10413771	10342519	Tedc1	10357155	10340429	10575153			10340655	10454286	10419198	10442986	10339282	10358587		10377550
	10369481	Snrpe		10343376				10426924	10444821	10338282		Tsc22d1		10413853	10533549	Tfap4	10431147	10570604	10495359			10340660	10550833	10403664	10453939	10344175	10512791		10377593
	10502230	Snx1		10587880				10427308	10511446	10592891		Ttc33		10414355	10476969	Tma7	10586176	10443087	10554704			10340663	10441565	10445360	10343217	10535006	10339497		10377612
	10442549	Soat1		10595402				10427628	10416505	10340230		Tubb2b		10414703	10548699	Tmem39b	10508883	10418297	10500876			10340664	10349138	10423963	10338523	10360720	10341210		10377652
	10344473	Spink2		10495659				10427675	10451054	10343746		Uchl3		10415119	10493916	Tmem97	10381311	10425040	10343686			10340665	10358999	10484402	10344331	10342104	10341141		10377689
	10450365	Spon2		10606393				10427796	10383214	10340248		Uchl5		10415176	10417601	Trp73	10401114	10504609	10514985			10340666	10340219	10410959	10545974	10342088	10358547		10377851
	10341804	Spred2		10399820				10427814	10342246	10343460		Vti1b		10415576	10341299	Trpv4	10342360	10607412	10538932			10340682	10429140	10602068	10363786	10375903	10367422		10377889
	10338275	Srcin1		10341095				10428008	10537911	10483000		Wbp4		10415608	10463911	Tsg101	10599222	10344025	10542321			10340685	10342006	10400210	10491623	10390032	10607062		10377927
	10456136	Srgap1		10464251				10428124	10601834	10390175		Xpa		10415791	10341684	Tspan18	10588509	10508819	10510982			10340697	10478219	10591884	10339018	10344533	10575861		10377938
	10391831	Srsf3		10409265				10428728	10342359	10343904		Xrcc4		10416169	10409557	Tubg1	10571344	10449061	10529041			10340698	10342983	10582719	10513158	10342513	10460616		10377987
	10381082	Ssr2		10396205				10428825	10471550	10344218		Ypel3		10416230	10393844	Tubg2	10597656	10546454	10492078			10340701	10535174	10394625	10491619	10342501	10440414		10378059
	10347915	St6galnac2		10584317				10428940	10421325	10419390		Zfp52		10416411	10404024	Tulp3	10562627	10599296	10339348			10340712	10549388	10503182	10491599	10503109	10517463		10378126
	10516484	Stxbp6		10343823				10429234	10406663	10338407		Zfp608		10416464	10523901	Ube2m	10502230	10424413	10400762			10340714	10581547	10399061	10343781	10406536	10365288		10378154
	10341861	Sulf2		10376314				10429843	10458960	10339100		Zfp759		10416496	10338965	Ube2s	10572637	10343739	10411019			10340721	10372478	10461909	10511510	10372656	10512606		10378482
	10526675	Suv420h2		10489364				10430344	10467871	10344521		Zfp760		10416709	10550870	Ucn2	10576152	10528970	10374821			10340723	10383897	10430669	10342516	10340987	10503370		10378497
	10340117	Swi5		10420935				10430372	10444824	10470913		Zfp799		10416753	10431585	Uxt	10464583	10344306	10462035			10340724	10424213	10514133	10341270	10396148	10472467		10378523
	10521907	Syna		10473190				10430382	10358434	10338470		Zfp935		10417124	10495935	Ybx2	10401128	10340727	10360806			10340735	10478962	10386951	10503085	10340026	10542034		10378579
	10551336	Taf10		10341801				10430384	10390153	10344387		Zfp943		10417601	10341551	Zfp512b	10502329	10343339	10339364			10340736	10347564	10340316	10535946	10462102	10550715		10378668
	10608667	Tceb2		10419354				10430436	10419082	10342219		Znf41-ps		10418004	10510176	Zfp598	10465990	10341155	10541873			10340747	10386495	10532133	10341184	10394054	10342339		10378754
	10456745	Tdg		10546631				10430467	10343404	10343050		Zswim6		10418251	10402795	Zfta	10452892	10344224	10557211			10340759	10588283	10454298	10521068	10430438	10391488		10378802
	10557439	Tle2		10472738				10430818	10463462	10338518				10418275	10407511		10340872	10470741	10603026			10340762	10490632	10344637	10344239	10344238	10339389		10378870
	10343922	Tmprss4		10364293				10431635	10360460	10361869				10418480	10352735		10489343	10526410	10342920			10340763	10474936	10480258	10339861	10340016	10358633		10378902
	10532896	Tmsb10		10582985				10431738	10413229	10497483				10418720	10379953		10406877	10339642	10475987			10340765	10343769	10357535	10396485	10378848	10604671		10378988
	10341611	Tnc		10463070				10431839	10414333	10561128				10418796	10340826		10427235	10440708	10496130			10340771	10494060	10421970	10543650	10340683	10579860		10379068
	10342100	Tomm5		10339994				10432045	10471337	10417700				10418927	10371159		10547009	10339039	10342318			10340775	10382284	10439249	10343266	10339275	10443463		10379075
	10342641	Trappc1		10535807				10432556	10494122	10544108				10418991	10586184		10511282	10344425	10415144			10340784	10575844	10511498	10513020	10565727	10510447		10379204
	10340215	Trappc2l		10339365				10432593	10340633	10473240				10419198	10344509		10585091	10501591	10380634			10340788	10594631	10341622	10411306	10451167	10408074		10379445
	10341396	Trim32		10381419				10432661	10360589	10338594				10419223	10343809		10568355	10343289	10343315			10340793	10369086	10458960	10529156	10342013	10394344		10379467
	10364722	Trnp1		10414288				10432907	10371296	10342576				10419267	10448803		10579437	10534984	10397112			10340796	10398727	10503520	10342773	10342848	10361767		10379564
	10390032	Tspan8		10475630				10432957	10467739	10498597				10419578	10558740		10441107	10477001	10342502			10340801	10590529	10508454	10437992	10582337	10593035		10379689
	10342738	Ttyh3		10503134				10433163	10342813	10593270				10419676	10606654		10339802	10481857	10595953			10340806	10359948	10545528	10374793	10344050	10376196		10379740
	10549760	Uba52		10354649				10433302	10429859	10338757				10419691	10342309		10341031	10569288	10369704			10340811	10340647	10480347	10489018	10344399	10507870		10379981
	10342563	Ubald2		10601303				10433403	10356968	10342770				10419731	10498620		10534324	10338566	10430997			10340817	10361323	10437737	10549341	10342745	10342312		10379998
	10392943	Ubl5		10579525				10433977	10458044	10343121				10419867	10601088		10494200	10436200	10395807			10340819	10339814	10340155	10343021	10407940	10568480		10380129
	10340213	Ucn2		10390502				10435565	10545417	10342390				10420348	10371275		10448676	10520940	10474836			10340832	10338837	10414374	10603099	10340998	10546292		10380219
	10501098	Ugt1a9		10467115				10436550	10575844	10393573				10420516	10382492		10358991	10343476	10524983			10340833	10489985	10495781	10513162	10449471	10562397		10380238
	10338890	Uqcr10		10342300				10436621	10459827	10341933				10420631	10504132		10373313	10378568	10578771			10340835	10578649	10496569	10339618	10340160	10601593		10380289
	10606735	Vgll3		10342102				10437073	10486061	10342944				10421003	10561868		10579262	10546452	10341168			10340839	10359816	10606056	10529260	10339505	10421707		10380297
	10343684	Vps25		10410173				10437272	10410721	10424349				10421188	10502417		10426650	10460554	10367843			10340841	10605884	10434942	10338907	10403821	10580981		10380524
	10404731	Vta1		10338537				10437885	10340752	10494817				10421488	10513406		10341663	10488147	10459421			10340846	10588505	10409322	10537375	10348299	10574096		10380641
	10421911	Wfdc3		10466800				10438708	10350594	10341591				10421526	10485828		10338095	10596093	10340684			10340863	10565315	10513166	10573823	10432190	10449303		10380648
	10434211	Zfp395		10358559				10439237	10588192	10339379				10421648	10403980		10525733	10338998	10602474			10340868	10364683	10350516	10608107	10341230	10594092		10380654
	10493245	Zfp781		10359034				10439732	10396476	10344429				10421723	10343873		10406026	10530257	10575129			10340869	10595211	10418991	10497944	10557206	10338644		10380670
	10477808	Zfp825		10407792				10439744	10422321	10441509				10422194	10512061		10398618	10341477	10439021			10340875	10370497	10390691	10502778	10343910	10358567		10380732
	10405781	Zfp938		10363346				10439790	10546725	10417664				10422892	10359201		10434934	10572722	10399874			10340877	10497421	10558227	10520782	10596257	10341097		10380739
	10500911	Znrd1		10443730				10440302	10560015	10581271				10423134	10340661		10340492	10344589	10338990			10340881	10594460	10418131	10564573	10339022	10343604		10380761
	10341552			10544036				10441178	10343623	10344532				10423185	10562989		10411454	10436773	10339283			10340883	10367033	10560481	10341742	10339744	10494016		10380773
	10339211			10428842				10441751	10428066	10343341				10423577	10344475		10540059	10343994	10362676			10340885	10432746	10345580	10492699	10338455	10583806		10380859
	10390917			10595803				10441858	10376765	10342777				10423663	10492888		10461022	10365134	10505791			10340893	10569494	10464251	10587655	10341153	10370070		10380871
	10468531			10338832				10442311	10588876	10437134				10423842	10510172		10443589	10340108	10390153			10340897	10560911	10342872	10350594	10341535	10504000		10380896
	10344299			10496837				10442393	10342347	10431210				10423941	10342782		10343109	10507431	10585956			10340928	10524327	10342586	10473650	10343032	10500054		10380927
	10387816			10341389				10442829	10537157	10421737				10424188	10592058		10442596	10569308	10353871			10340938	10356154	10345967	10339640	10343128	10561302		10381006
	10339744			10390798				10442948	10350977	10342523				10424340	10605055		10398874	10338662	10410351			10340944	10387648	10338815	10427538	10342267	10491036		10381032
	10561456			10529082				10443000	10348879	10540523				10424363	10342765		10391075	10390705	10507677			10340970	10597648	10482059	10340197	10344201	10597960		10381162
	10376787			10427704				10443199	10483521	10341039				10424411	10401278		10418205	10552681	10339388			10340974	10379184	10419676	10584231	10343793	10385335		10381238
	10447100			10578880				10444229	10607738	10342601				10424467	10338103		10344966	10343492	10498146			10340975	10596034	10338221	10575763	10514000	10434835		10381345
	10563108			10343472				10444258	10469457	10402490				10424577	10555576		10347351	10341080	10414449			10340977	10578207	10512011	10557853	10343145	10403052		10381419
	10510462			10400321				10444312	10379957	10472970				10425522	10501699		10393887	10456136	10388684			10340980	10574220	10353311	10420097	10343386	10512487		10381477
	10510908			10460061				10444713	10588707	10471154				10425757	10599855		10509858	10340630	10428232			10340984	10558515	10573693	10571474	10353754	10511679		10381567
	10552406			10436708				10445008	10396867	10485405				10425903	10454807		10386723	10339671	10600512			10340995	10509790	10559883	10342301	10489660	10605172		10381588
	10388749			10448195				10445046	10352914	10451198				10426301	10344440		10444932	10541482	10341606			10340997	10415392	10519555	10584600	10344120	10346808		10381744
	10456719			10396094				10445145	10495359	10549886				10426439	10527801		10433161	10585767	10411711			10340999	10343970	10494664	10549473	10341275	10358563		10381872
	10338895			10578683				10445147	10395414	10343918				10426827	10341003		10474526	10419966	10467344			10341004	10454632	10487994	10339382	10340258	10436830		10381934
	10383479			10587627				10445291	10475532	10442300				10427148	10586773		10556208	10342524	10361139			10341013	10455695	10425601	10353989	10341770	10563170		10381939
	10340992			10341540				10445891	10477543	10563816				10427199	10509280		10597913	10549386	10476207			10341014	10390789	10421672	10339704	10342460	10422249		10382010
	10340890			10343963				10445992	10444814	10338520				10427293	10341241		10460149	10338202	10360589			10341018	10496605	10489266	10421817	10338830	10496735		10382022
	10394054			10520965				10446253	10430997	10339471				10427310	10453825		10457407	10344231	10352756			10341022	10542836	10343906	10340590	10342314	10392440		10382069
	10535372			10344123				10447477	10529895	10342785				10427428	10516221		10545917	10390895	10584124			10341035	10405013	10495405	10346224	10342571	10358625		10382139
	10341717			10407097				10447688	10403466	10531183				10427744	10342536		10460765	10390969	10598664			10341038	10607738	10486469	10506786	10344465	10597459		10382152
	10493235			10438017				10449401	10549388	10366572				10428119	10404049		10508651	10567020	10545001			10341040	10582978	10341233	10338065	10594110	10341528		10382228
	10392284			10340925				10449672	10343818	10343165				10428536	10408210		10344495	10424416	10466963			10341061	10339956	10539727	10368762	10350377	10344135		10382257
	10339214			10346298				10449775	10342098	10531181				10428579	10338290		10396064	10344212	10485213			10341063	10422321	10497817	10471337	10581800	10554150		10382328
	10340630			10343813				10450372	10574220	10531203				10428648	10343745		10500911	10440717	10339851			10341065	10451458	10457745	10479979	10338616	10388461		10382345
	10380833			10338179				10450431	10444780	10607524				10428690	10387316		10360540	10437149	10342157			10341069	10479988	10437080	10595723	10341818	10558150		10382701
	10342765			10483856				10450501	10381539	10407390				10428698	10408092		10487000	10338275	10523058			10341071	10342052	10592830	10341283	10342026	10339247		10382713
	10338644			10406482				10450779	10502224	10343357				10428755	10593856		10448079	10338658	10551777			10341074	10340094	10498802	10520096	10343463	10340919		10382756
	10436106			10482500				10451641	10565018	10565567				10429389	10553967		10526743	10408928	10548563			10341075	10600901	10511739	10344658	10343165	10499904		10382795
	10487622			10338271				10451646	10344542	10598652				10430145	10444927		10596931	10340369	10339455			10341077	10354191	10363599	10368616	10470911	10508723		10382890
	10512005			10562416				10452082	10492300	10604641				10430811	10344330		10402835	10390931	10360580			10341082	10498383	10507594	10340926	10339231	10390308		10383012
	10343272			10541094				10452468	10338244	10353522				10430834	10526217		10481272	10512274	10388241			10341084	10547322	10515733	10559878	10432294	10580231		10383088
	10338374			10440727				10453394	10340943	10459084				10430871	10340805		10402766	10339239	10413752			10341085	10535759	10357008	10588731	10574572	10382508		10383206
	10580137			10497265				10453456	10447383	10505489				10431585	10489429		10391831	10339141	10394699			10341088	10360684	10403352	10340076	10416169	10499130		10383365
	10340384			10343803				10453734	10491704	10564631				10431612	10515702		10450614	10340144	10491363			10341092	10597878	10607619	10341023	10445514	10434743		10383436
	10344530			10555174				10454061	10591884	10425945				10431722	10340259		10557481	10339300	10390237			10341099	10371296	10445214	10586880	10339796	10355105		10383453
	10340254			10344318				10454445	10580807	10476093				10431732	10424221		10458663	10342130	10343450			10341105	10475437	10453178	10363706	10338135	10340715		10383575
	10343955			10451736				10455335	10344309	10342510				10431802	10389865		10419892	10340092	10415513			10341106	10502881	10441902	10608422	10606235	10431962		10383671
	10437040			10587854				10455531	10572580	10565727				10432180	10343042		10553299	10414920	10397179			10341113	10481711	10511843	10344321	10534716	10474687		10383684
	10341844			10344528				10455809	10413304	10341026				10432281	10402512		10356999	10450723	10435676			10341118	10572580	10567423	10563615	10439798	10343499		10383708
	10573234			10542959				10456071	10476728	10343976				10432294	10375483		10582330	10366403	10339614			10341122	10444717	10395538	10513160	10340333	10490824		10383758
	10409276			10518751				10456392	10430400	10507677				10433219	10436487		10410259	10548684	10575302			10341123	10420155	10540705	10415608	10342048	1700088E04Rik		10383850
	10549762			10343100				10456513	10593878	10340181				10433292	10341265		10358978	10369877	10607497			10341125	10426999	10437778	10358921	10344182	5730408K05Rik		10383867
	10598482			10491730				10456599	10342431	10341837				10433776	10387222		10343883	10505198	10527965			10341131	10549276	10584334	10350535	10490248	A230072E10Rik		10384152
	10342767			10604944				10456754	10535559	10415017				10433782	10338838		10341443	10487847	10475394			10341133	10407955	10356194	10341733	10343159	AY036118		10384192
	10342655			10436666				10456756	10507594	10344124				10433910	10343284		10507328	10584252	10490931			10341138	10595452	10473024	10441952	10490946	Acot7		10384349
	10366346			10532275				10456846	10454039	10390931				10433996	10366803		10402752	10414805	10400334			10341142	10507557	10410355	10342873	10439612	Adcy7		10384486
	10485198			10485117				10456887	10429957	10361882				10434094	10543317		10367436	10493490	10570764			10341146	10558948	10431300	10556266	10451434	Aimp2		10384529
	10489303			10343444				10457091	10544133	10570614				10434233	10342508		10391685	10499958	10427718			10341154	10444890	10514128	10341090	10412298	Aldh18a1		10384555
	10584883			10499045				10457942	10342366	10414706				10434643	10431915		10510700	10546434	10525877			10341162	10567297	10454414	10513145	10384032	Ampd3		10384579
	10342107			10389581				10458415	10346348	10339711				10434802	10343692		10414025	10342418	10338312			10341170	10477604	10501734	10360090	10340179	Angptl4		10384656
	10573747			10411059				10458890	10579874	10561104				10434869	10499952		10572290	10344392	10344371			10341172	10569280	10405047	10428648	10494390	Ap3s1		10384672
	10551185			10532819				10458956	10513061	10531187				10435024	10461191		10403076	10551716	10396270			10341174	10373223	10402225	10440292	10342576	Apobec1		10384717
	10398267			10434942				10459075	10342383	10343428				10435237	10499870		10482229	10433049	10585759			10341175	10364494	10350630	10491607	10408952	Arhgap31		10384885
	10569953			10339478				10459153	10340212	10344452				10435617	10586110		10493267	10339237	10396346			10341178	10379901	10464728	10341823	10446656	Arntl		10384985
	10509868			10390823				10459292	10338164	10340307				10435641	10339451		10355806	10542239	10591960			10341179	10338339	10590860	10469732	10344016	Atox1		10385159
	10436426			10397683				10459324	10503410	10385034				10435676	10342362		10340824	10558921	10577517			10341181	10395058	10410877	10502770	10340339	Atp5g1		10385239
	10341590			10349724				10460257	10424404	10456353				10435714	10408077		10508069	10342478	10341317			10341196	10518069	10488060	10344547	10342674	Atp5g2		10385426
	10379989			10475625				10460400	10396278	10338366				10435821	10342828		10415282	10410063	10442057			10341199	10596303	10491721	10535956	10340945	Atp5h		10385484
	10443039			10442206				10461038	10394538	10341378				10435841	10404885		10523843	10375058	10491056			10341200	10415980	10512901	10339094	10341165	Atp5l		10385486
	10340794			10341796				10461160	10339630	10339967				10436182	10604850		10358537	10578066	10552320			10341203	10339960	10589913	10391732	10516910	Atp5md		10385591
	10343817			10555039				10461162	10606217	10343313				10436253	10539705		10548729	10394682	10338818			10341208	10380699	10515735	10340827	10452658	B9d1		10385599
	10493484			10414527				10461754	10600485	10344705				10436428	10338017		10554863	10354205	10435789			10341212	10406817	10340217	10342715	10492091	Bak1		10385716
	10373610			10601091				10461775	10544570	10338507				10436849	10343720		10561679	10566258	10469987			10341213	10340633	10495343	10343543	10522976	Banf1		10385719
	10342274			10341586				10461856	10441642	10391490				10436873	10487447		10513952	10340888	10405894			10341226	10575184	10416510	10420516	10338525	Basp1		10385761
	10497503			10342797				10462088	10338257	10430245				10437174	10534974		10434211	10511309	10476314			10341237	10393620	10607089	10537494	10344255	Bmp1		10385790
	10516419			10396306				10462231	10361007	10344031				10437236	10594904		10591739	10442300	10340168			10341245	10401684	10503334	10339381	10343049	Bnip1		10386033
	10341889			10342784				10462313	10578649	10340948				10437330	10474437		10364091	10546450	10469575			10341249	10406663	10542791	10338783	10342303	Bnip3l		10386125
	10343387			10358670				10463347	10447773	10343794				10437499	10340176		10409434	10414154	10491597			10341255	10570982	10438340	10442270	10452701	Bud31		10386159
	10338412			10608698				10463402	10447190	10460102				10437712	10338748		10342570	10342056	10344608			10341258	10458569	10524668	10538214	10379989	C2cd4a		10386171
	10576010			10552276				10463476	10550487	10338495				10437748	10343335		10549546	10375051	10386824			10341266	10391454	10567608	10341768	10600131	Calm1		10386370
	10444595			10599120				10463513	10360631	10339743				10437970	10338136		10344011	10489535	10378508			10341267	10379436	10503363	10538526	10607524	Capza1		10386400
	10341080			10596267				10463599	10511739	10448307				10438071	10569927		10393836	10340767	10453276			10341272	10488291	10544525	10339668	10343434	Casz1		10386402
	10433049			10469425				10463945	10341083	10532999				10438313	10341187		10583519	10533026	10354003			10341277	10338128	10399691	10339249	10339007	Ccdc8		10386427
	10495252			10343979				10464169	10378367	10341216				10438340	10339448		10425757	10574018	10342700			10341278	10340242	10413502	10503283	10341954	Cd276		10386518
	10453825			10360344				10464359	10482167	10512499				10438400	10344202		10364722	10510462	10468929			10341284	10425999	10459389	10342514	10341493	Cdkn1a		10386551
	10603878			10606369				10464594	10399061	10343492				10438621	10541260		10477637	10492658	10496919			10341286	10517312	10440246	10342941	10405804	Cenpx		10386628
	10474998			10395409				10464761	10477649	10339978				10439471	10339385		10557560	10424379	10549447			10341292	10595407	10375360	10363281	10344801	Cfl1		10386850
	10551741			10521566				10464811	10339710	10338047				10439532	10340411		10572897	10566822	10485191			10341293	10345411	10407892	10445826	10338174	Chd3		10387363
	10396148			10359582				10465059	10376950	10340452				10439701	10339150		10490212	10579307	10338465			10341303	10443063	10459288	10521261	10340461	Ckb		10387372
	10383395			10518167				10465764	10340596	10523062				10439798	10341191		10502214	10537292	10502405			10341305	10530832	10501420	10440574	10504178	Cnpy2		10387588
	10523281			10405892				10466224	10338558	10350592				10439854	10347310		10379215	10504188	10473045			10341314	10494735	10413100	10341846	10421981	Col4a1		10387733
	10403413			10378848				10466304	10506500	10412665				10439881	10339175		10361760	10497615	10583586			10341320	10499372	10497996	10406953	10548727	Col4a2		10387757
	10415411			10402211				10466353	10386965	10339643				10439895	10405781		10469046	10348670	10375941			10341324	10447951	10544171	10375121	10339902	Commd9		10387768
	10418901			10341654				10466361	10419532	10539574				10439980	10344268		10597470	10589958	10453461			10341331	10359422	10344078	10340579	10340313	Cox7b		10387791
	10339617			10604974				10466515	10377215	10370510				10440050	10409709		10465790	10437483	10343979			10341336	10379321	10411927	10339361	10339145	Cpt1a		10387871
	10341032			10344342				10466814	10578904	10427297				10440206	10339954		10410209	10451591	10487021			10341340	10400984	10346235	10418879	10447084	Creb5		10387890
	10343498			10341517				10466932	10496592	10603005				10440307	10578681		10434144	10390963	10338257			10341343	10339765	10496425	10345981	10339291	Csf2ra		10387944
	10338327			10504008				10467175	10585732	10494390				10440414	10341625		10383545	10339117	10493189			10341355	10468294	10463121	10491621	10338360	Dapl1		10387992
	10465005			10472289				10467385	10587639	10472965				10440471	10515716		10436426	10530223	10504373			10341358	10517213	10401900	10341285	10520862	Dcn		10388018
	0610010K14Rik			10371830				10467653	10415388	10342554				10440568	10339527		10445422	10355500	4632404H12Rik			10341361	10344952	10596222	10339276	10371400	Dct		10388033
	1700028J19Rik			10400057				10468783	10343686	10380823				10440572	10432939		10550326	10579765	4930453N24Rik			10341362	10524941	10547274	10480121	10344143	Decr1		10388154
	1700037H04Rik			10443449				10469565	10392642	10338894				10440574	10340689		10608709	10342750	4932438A13Rik			10341367	10503502	10450075	10519333	10545588	Dkkl1		10388238
	1810019J16Rik			10343419				10469943	10368638	10342104				10440964	10537684		10344241	10398404	9930021J03Rik			10341370	10363455	10572838	10527832	10368970	Dlx2		10388352
	1810037I17Rik			10349694				10470014	10555235	10559989				10441339	10343488		10387816	10371067	Abcb7			10341371	10596481	10422412	10530100	10340516	Duxbl1		10388377
	2210404O07Rik			10528546				10470042	10587383	10338483				10441489	10340303		10470119	10422234	Abce1			10341386	10603478	10529402	10589654	10343715	Ecscr		10388392
	2310061I04Rik			10423805				10470248	10343412	10338814				10441620	10343684		10437205	10577429	Abl2			10341391	10436402	10388734	10374455	10395273	Edn2		10388451
	2610203C20Rik			10428594				10470314	10587299	10344310				10441864	10344356		10385511	10579987	Acaca			10341392	10398240	10515242	10389484	10341161	Egfl8		10388520
	2610524H06Rik			10505954				10470412	10380956	10450723				10441919	10342730		10518847	10571601	Acad8			10341393	10384138	10450948	10344393	10338769	Egr3		10388613
	2610528A11Rik			10368041				10471569	10415640	10350173				10441933	10339613		10512093	10472757	Acadm			10341404	10577528	10341580	10343525	10571907	Eif4ebp1		10388786
	4833418N17Rik			10590004				10472649	10454286	10489186				10441973	10338527		10370708	10341590	Acap2			10341412	10492330	10540679	10467162	10341318	Elob		10389022
	4930412O13Rik			10386095				10472953	10343842	10344098				10441987	10563649		10352127	10454877	Acp6			10341415	10451123	10498273	10441933	10338759	Elovl6		10389245
	4930427A07Rik			10397002				10473089	10544660	10338120				10442037	10367746		10447617	10572663	Actr10			10341419	10341395	10463209	10409053	10340360	Endou		10389308
	6720489N17Rik			10542714				10473349	10433199	10539692				10442087	10339680		10373396	10446224	Adam1a			10341421	10341242	10429607	10376163	10474683	Etfb		10389507
	Aaas			10411776				10473606	10360522	10340776				10442224	10339695		10525397	10548752	Adam9			10341423	10590245	10343255	10362005	10557213	Fads2		10389522
	Acsf2			10339764				10473809	10560260	10598933				10442231	10537880		10495054	10338532	Adsl			10341424	10566144	10505749	10341870	10383982	Far2		10389526
	Acta2			10417273				10473880	10339156	10393341				10442270	10343456		10465625	10485388	Afg3l2			10341425	10578361	10403229	10514070	10344573	Fau		10389561
	Adam15			10341250				10474793	10370210	10343340				10442922	10339244		10496789	10338237	Agfg2			10341426	10417708	10542665	10451495	10516277	Fbln2		10389680
	Adamts17			10354389				10474851	10484888	10346808				10443319	10344118		10598626	10531284	Aggf1			10341430	10356968	10378697	10344280	10343394	Flrt1		10389719
	Adcy7			10528691				10475435	10343383	10441396				10443836	10340443		10344132	10586842	Ahctf1			10341432	10496324	10568361	10502284	10341812	Fras1		10389816
	Adora1			10338141				10475845	10523058	10340860				10443926	10341050		10561907	10500808	Ahcyl1			10341434	10516956	10535866	10513156	10600150	Frg1		10389858
	Agl			10419274				10475932	10531191	10409200				10443940	10343550		10362916	10564165	Akap9			10341436	10430956	10343221	10467230	10568135	Frmd4a		10390059
	Alg8			10366667				10476393	10531195	10608442				10444056	10340280		10442565	10381930	Akap10			10341440	10606658	10525374	10344493	10342964	Gab2		10390227
	Amer2			10521537				10476614	10341375	10490852				10444658	10339872		10490724	10579974	Alas1			10341446	10345404	10607952	10430929	10340800	Galt		10390595
	Ammecr1			10339316				10477042	10512640	10598216				10445214	10339430		10504743	10343725	Alg5			10341448	10498379	10520419	10370544	10486564	Gask1b		10390653
	Ampd3			10344141				10477069	10515051	10447128				10445601	10591610		10552964	10358573	Alg11			10341451	10360479	10601595	10582458	10504203	Gba		10390748
	Angptl4			10469083				10477600	10468691	10405626				10446207	10341205		10339176	10370931	Ankle2			10341452	10508135	10599200	10533462	10341995	Gdpd1		10391025
	Aoc2			10459183				10477673	10478928	10493903				10446351	10342800		10360914	10555055	Ankmy2			10341460	10430255	10412830	10340587	10343813	Ggct		10391103
	Arhgap33			10406254				10478364	10455948	10474518				10446693	10432471		10489912	10344452	Ano6			10341469	10418053	10401997	10343721	10402615	Gm4532		10391119
	Arhgdib			10460468				10478890	10443063	10403748				10447084	10339581		10406459	10436203	Ap1g1			10341471	10344083	10602166	10607346	10342300	Gm5617		10391130
	Armcx2			10338306				10478907	10506488	10341942				10447254	10338393		10484735	10561194	Ap2b1			10341476	10344069	10516487	10567173	10338340	Gm5779		10391178
	Arrb2			10490872				10478997	10468231	10527158				10447275	10341059		10420785	10583508	Ap5m1			10341484	10340929	10542264	10341788	10342777	Gm6034		10391221
	Atf5			10340964				10479074	10339153	10562397				10447594	10608706		10569953	10444756	Api5			10341487	10524284	10356764	10340229	10420668	Gm10548		10391242
	Atoh8			10340220				10479274	10589087	10343107				10447629	10342284		10533807	10352971	Arcn1			10341492	10345016	10583450	10437516	10351788	Gm19924		10391332
	Atp2a3			10343677				10479852	10399148	10369825				10447860	10344426		10364455	10558687	Arfgap2			10341497	10435769	10553813	10396606	10341682	H2ac1		10391378
	Atp5g1			10436698				10479925	10341721	10532620				10447897	10341447		10429452	10340466	Arhgap32			10341502	10585970	10608697	10344498	10467368	H2bc4		10391410
	Atp5g2			10362974				10479933	10340432	10373651				10448030	10341119		10398881	10338404	Arih1			10341503	10342201	10385034	10452918	10343599	H4c4		10391572
	Atp6v1g2			10503523				10480254	10464283	10354368				10448192	10340300		10468022	10342260	Armc1			10341506	10605437	10548180	10358677	10341854	H4c14		10391625
	Atp13a2			10606858				10480490	10342303	10479172				10448214	10425761		10552240	10422655	Arsk			10341507	10501183	10516027	10356995	10341501	Hint1		10391742
	B9d1			10571774				10480912	10572398	10496862				10448235	10342825		10355528	10399360	Asb7			10341508	10459827	10372618	10344347	10344491	Hint2		10391768
	B930078G14Rik			10507273				10481056	10501183	10410475				10448495	10340223		10507908	10429440	Ash1l			10341510	10512156	10504234	10340159	10533474	Hmcn1		10391837
	Bag3			10372130				10482788	10467768	10395737				10449236	10561983		10524417	10489589	Atad2b			10341512	10511755	10404700	10547469	10340770	Hmga1		10391918
	Banf1			10492499				10482793	10513608	10458870				10449471	10342149		10517274	10441509	Atg2b			10341515	10369541	10389786	10339772	1700025G04Rik	Hmgcs2		10391949
	Bard1			10339712				10483559	10410959	10340304				10449527	10342603		10440727	10358523	Atg12			10341516	10517948	10590597	10373778	2810004N23Rik	Hmgn2		10391990
	Bnip1			10536429				10483561	10340126	10350749				10449602	10362394		10440729	10401416	Atg16l1			10341525	10420372	10366004	10401322	4933434E20Rik	Hmx2		10392012
	Bora			10469322				10483768	10342410	10552351				10449839	10341867		10589889	10339967	Atp2c1			10341533	10508420	10508228	10368030	5730455P16Rik	Hsbp1		10392070
	Brd8			10340131				10483797	10458226	10511721				10449854	10340812		10341980	10440300	Atp5g1			10341534	10401473	10481804	10344572	6030458C11Rik	Hspe1		10392120
	Btg3			10398459				10484482	10463875	10383502				10449914	10608719		10450116	10343605	Atp6ap2			10341541	10596207	10339754	10344184	Aatf	Htra1		10392183
	C1qtnf1			10343769				10484618	10366653	10541522				10449971	10338160		10381304	10393098	Atp8b1			10341556	10482500	10559312	10395932	Abcd3	Ifnar2		10392251
	C230081A13Rik			10543226				10484764	10608697	10339788				10449989	10343589		10508405	10535369	Atp11b			10341558	10479335	10516103	10493626	Abhd12b	Ifnl2		10392300
	C330027C09Rik			10569273				10485027	10399874	10569308				10449991	10362536		10466110	10340332	Atp13a3			10341559	10396671	10380534	10491611	Acsf2	Igfbp4		10392930
	Ccdc101			10581289				10485445	10370000	10586039				10449999	10520371		10339656	10368883	Atrn			10341566	10371432	10340915	10449741	Acsl1	Igsf3		10392947
	Ccdc106			10397081				10486041	10408629	10356170				10450006	10338963		10598482	10547204	Azi2			10341567	10376889	10339296	10343989	Actl6a	Il22ra1		10392953
	Ccl19			10598507				10486324	10355958	10495592				10450206	10343897		10361186	10338739	Bap1			10341578	10594447	10580957	10522303	Adam17	Irf5		10392970
	Ccne2			10376929				10487380	10339148	10473584				10451039	10344061		10340651	10338552	Bcap29			10341594	10430851	10540241	10561128	Adamts3	Ivl		10393309
	Cd7			10485635				10487605	10360684	10344231				10451860	10548785		10506498	10348030	Bms1			10341599	10341831	10414427	10343276	Adcy6	Klf10		10393320
	Cd276			10358459				10487613	10466925	10340995				10451884	10339988		10481621	10510505	Bmt2			10341602	10377859	10342839	10502774	Adk	Klk7		10393387
	Cdc42ep5			10424113				10487886	10343721	10341087				10452110	10344027		10502510	10397642	Bptf			10341609	10342893	10567316	10435802	Aldh9a1	Klk8		10393544
	Cdkn2c			10343062				10488124	10343973	10604505				10452213	10343355		10560630	10399640	Brcc3			10341611	10464030	10349174	10403680	Anapc4	Lad1		10393580
	Cenpt			10551431				10488366	10370497	10566512				10452525	10338959		10551169	10342053	Brix1			10341618	10462140	10350136	10447004	Ankrd54	Lce1j		10393728
	Cetn4			10338695				10488378	10344981	10447415				10452633	10342389		10340706	10344531	Brox			10341619	10342660	10581772	10599377	Ano1	Ldlrad4		10393761
	Chaf1b			10341480				10488617	10411668	10365727				10452643	10340473		10551736	10439887	Cacul1			10341623	10392739	10467068	10529801	Ap4m1	Lgals1		10393774
	Chd3			10338974				10488862	10343402	10601593				10452658	10363415		10421917	10343098	Calr3			10341629	10526311	10341445	10598798	Appl1	Lgals9		10393823
	Chrm1			10411882				10489045	10583847	10351489				10452860	10342386		10507273	10546430	Capn2			10341632	10518781	10338460	10362210	Arhgap5	Lhfpl1		10394040
	Chst2			10437590				10489239	10367641	10419726				10452867	10341775		10427814	10439835	Capn7			10341633	10423030	10339225	10593526	Arl5a	Lrrc8c		10394093
	Cks1b			10514732				10489562	10524668	10591997				10453102	10339158		10343555	10342079	Cbfa2t2			10341649	10369604	10556820	10560043	Arl6ip6	Lsm3		10394173
	Cmc2			10340282				10489891	10356997	10356461				10453114	10341640		10553131	10396440	Ccni			10341652	10342466	10453373	10434645	Arntl2	Lsm4		10394186
	Cntfr			10467003				10489961	10507418	10405741				10453555	10344807		10345442	10427468	Cd47			10341653	10533345	10597883	10570483	Arpp19	Lsm7		10394209
	Commd3			10516027				10490129	10349166	10360128				10453766	10552406		10526675	10381063	Cd82			10341665	10509568	10350992	10577412	Ascc3	Lsr		10394258
	Cox7b			10496742				10490611	10569618	10523843				10453900	10394978		10458870	10608701	Cdc42bpa			10341669	10516994	10546829	10342955	Asf1a	Ly6g6c		10394288
	Cox20			10440729				10491064	10338727	10578025				10454093	10342243		10582162	10362717	Cdc73			10341673	10342442	10385572	10419370	Asnsd1	Mapk13		10394353
	Cpt1c			10338810				10491474	10532767	10341774				10454099	10515696		10420385	10410291	Cdk7			10341678	10343623	10512949	10412126	Atad2b	Mdga1		10394392
	Crabp2			10339614				10491920	10350516	10425761				10454154	10478744		10373944	10424140	Cdk8			10341685	10583573	10507309	10565547	Atg3	Me1		10394429
	Creb5			10390979				10492006	10508479	10344322				10454202	10340321		10343788	10340384	Cdk19			10341689	10490672	10434845	10595856	Atp2a2	Med27		10394448
	Cspp1			10556820				10492755	10338772	10574147				10454298	10340616		10534531	10603492	Cdkal1			10341692	10441642	10359084	10338542	Atr	Mex3a		10394477
	Cstb			10606609				10492983	10580457	10606579				10454332	10576556		10525887	10363161	Cept1			10341702	10554808	10365408	10339096	BC005537	Mfap2		10394532
	Ctxn1			10342064				10493345	10456423	10547655				10454398	10429754		10457071	10457585	Cers5			10341706	10343903	10428310	10595327	Bcl2	Mgst2		10394862
	Cwh43			10544148				10494423	10339602	10472467				10454469	10338213		10458538	10557353	Cfap97			10341708	10365518	10452496	10352459	Bmpr1a	Minpp1		10395129
	Cycs			10343637				10494441	10509379	10442254				10454483	10339384		10382774	10383756	Cfap300			10341712	10541075	1810030O07Rik	10422962	Boc	Mir139		10395142
	D830030K20Rik			10396161				10495042	10360506	10408861				10454831	10453676		10429621	10518955	Chml			10341715	10586491	2310057M21Rik	10522335	Bpnt2	Mir194-1		10395257
	Dcakd			10528332				10495107	10594161	10429949				10454877	10343507		10470027	10344364	Cilk1			10341719	10373452	2510002D24Rik	10461642	Btf3l4	Mir320		10395277
	Dctpp1			10364909				10496405	10585381	10595791				10454966	10344102		10378570	10343904	Clcc1			10341726	10516393	2610002M06Rik	10447521	Bzw1	Mir680-3		10395287
	Dhfr			10382300				10497663	10526848	10579765				10455312	10338161		10573430	10372114	Cldn12			10341739	10592655	4930430F08Rik	10338846	COX2	Mpdu1		10395788
	Dock6			10405013				10497711	10586174	10340916				10455346	10338329		10427125	10482119	Clock			10341741	10422728	4930523C07Rik	10341019	Cab39	Mrpl20		10395831
	Dolpp1			10542993				10497998	10341868	10342744				10455588	10511298		10511180	10346105	Cnot11			10341747	10424781	4931406C07Rik	10338164	Capza2	Mrpl32		10396278
	Dot1l			10564507				10499198	10446986	10515706				10455769	10357946		10386058	10470101	Cog3			10341754	10428554	4932438A13Rik	10421581	Carnmt1	Mrpl34		10396402
	Dpep1			10469720				10500677	10341211	10342705				10455989	10341087		10459918	10494332	Coq10a			10341755	10340937	4933411K16Rik	10340152	Cbx1	Mrpl52		10396699
	Dpf1			10375935				10501020	10537146	10396059				10456120	10408574		10347297	10581212	Cpeb4			10341762	10407145	9130008F23Rik	10369116	Ccdc174	Mrpl57		10397002
	Dtx3			10410351				10501063	10584600	10451547				10456194	10516789		10398996	10434226	Cpsf3			10341763	10339617	9130023H24Rik	10469720	Cct3	Mrpl58		10397054
	Dynll1			10580010				10501319	10590821	10512487				10456346	10340408		10454881	10463430	Crk			10341764	10496748	A330023F24Rik	10341616	Cd3g	Mrps18a		10397068
	Efna2			10338683				10501433	10512067	10340866				10456414	10433717		10563441	10341644	Crlf3			10341778	10445338	AW549877	10472277	Cd7	Mrto4		10397094
	Eif3c			10458757				10501454	10340402	10455338				10456793	10339318		10382435	10339947	Ctdspl2			10341784	10472846	Aasdhppt	10519346	Cdan1	Msmp		10397148
	Eif4ebp2			10388377				10501494	10342021	10402512				10456798	10342718		10481135	10480249	Ctns			10341790	10345445	Abca1	10342871	Cdkn1b	Mydgf		10397216
	Emilin3			10505747				10501922	10472058	10339809				10457054	10338462		10341693	10344322	Ctps2			10341803	10458560	Abca5	10459962	Cdkn2aipnl	Myl6		10397267
	Endou			10349383				10502613	10540493	10357120				10457183	10353773		10406541	10576056	Cul2			10341805	10573675	Abcb1b	10475946	Cep128	Myl9		10397281
	Erh			10341273				10502622	10342830	10394850				10457223	10344134		10606315	10340992	Cyb5b			10341811	10371607	Abcf3	10416777	Ces2g	Myo18b		10397311
	Evl			10355554				10503148	10419542	10370070				10457225	10338277		10560304	10378739	Cyld			10341813	10476326	Abhd2	10460070	Chchd7	Myorg		10397332
	Ewsr1			10436865				10504613	10602062	10460585				10457235	10343539		10370021	10386546	D5Ertd579e			10341817	10413138	Ablim1	10558285	Chek2	Myzap		10397507
	Fam53c			10424746				10504617	10340379	10501179				10457250	10576235		10520025	10341043	D630004N19Rik			10341822	10380514	Acad11	10341513	Chuk	Naa38		10397518
	Fam111a			10523955				10504650	10439268	10400004				10457331	10344046		10353775	10426767	Dact1			10341839	10600144	Acadsb	10338147	Ciao2a	Naca		10397530
	Fam120c			10492598				10504666	10339681	10417702				10457357	10343232		10536845	10343787	Ddhd1			10341840	10586240	Acbd3	10340216	Clpx	Nckap5l		10397555
	Fblim1			10490370				10504690	10405511	10549976				10457409	10342443		10490225	10554045	Ddx3x			10341851	10399198	Ackr4	10583264	Cnot6l	Ndufa12		10397561
	Fbrs			10389674				10504728	10476314	10596747				10457465	10557111		10573779	10554392	Ddx19b			10341852	10524310	Acsl4	10357630	Cops3	Ndufb8		10397683
	Fbxl18			10589929				10505879	10339374	10340807				10457862	10341073		10390454	10582464	Ddx20			10341853	10581664	Actr8	10491629	Cpsf6	Ndufb9		10397708
	Fbxo36			10474596				10505911	10344111	10561474				10458164	10341991		10584883	10388430	Ddx23			10341856	10383993	Acvr2a	10392241	Crebzf	Ndufs8		10397719
	Fbxw8			10395831				10506150	10506743	10339976				10458293	10343366		10544837	10341730	Ddx46			10341860	10452257	Adgrl2	10342433	Crispld1	Ndufv2		10397818
	Fxyd4			10534142				10506274	10383168	10343550				10459296	10339133		10490984	10341271	Ddx47			10341863	10340934	Adh7	10359086	Cry1	Nek6		10397966
	Fxyd6			10597883				10506330	10582712	10500345				10459375	10344593		10351665	10493903	Dennd4a			10341864	10536359	Adrb2	10338369	Crybg2	Nfe2l3		10398147
	Fzr1			10592126				10506433	10406672	10342389				10459481	10340115		10601854	10495854	Dennd6a			10341878	10559673	Adss	10354472	Csde1	Nhs		10398195
	Gadd45g			10359181				10507131	10364712	10339894				10459723	10340761		10526302	10527051	Desi2			10341886	10490845	Afap1	10556456	Csnk1a1	Nrarp		10398288
	Galns			10556576				10507456	10341010	10491058				10459768	10340129		10425177	10340244	Dhx36			10341890	10512640	Aff1	10340185	Cspp1	Nrp2		10398461
	Galnt14			10341561				10507576	10422748	10574100				10459837	10343563		10471519	10577230	Dip2c			10341894	10424746	Aff3	10503570	Cstf3	Nsmce4a		10398483
	Gapdh			10469514				10507580	10509601	10591773				10459844	10341774		10339484	10553831	Dld			10341903	10544689	Agmo	10565434	Ctcf	Nubp1		10398695
	Gas5			10387648				10507742	10526687	10344399				10459905	10339209		10565341	10493530	Dnai4			10341907	10516678	Agps	10350753	Ctdspl2	Nudt8		10398831
	Gjb3			10361790				10507798	10430851	10343355				10459962	10343365		10342555	10562192	Dnaja3			10341914	10506643	Akap7	10367960	Cul4b	Nudt21		10398929
	Gltscr1			10455656				10507840	10365845	10343793				10460517	10356084		10339961	10516238	Dnajb14			10341916	10340600	Akap11	10344054	Cwf19l2	Ormdl2		10398936
	Gm2173			10375343				10508412	10401238	10349100				10461176	10339400		10427268	10476441	Dnajc13			10341917	10538100	Akt3	10553788	Ddx52	Ostc		10398972
	Gm3002			10492480				10508663	10467344	10554817				10461191	10339596		10563050	10551865	Dnajc14			10341918	10509941	Aldh3a1	10340271	Dis3	Pdlim7		10399224
	Gm5299			10478590				10508909	10531729	10341194				10461475	10338746		10525352	10343953	Dnal1			10341920	10365870	Aldh3a2	10338666	Dkc1	Pgam1		10399265
	Gm6034			10606714				10508953	10494351	10522409				10462100	10338743		10384603	10561178	Dnase1l1			10341923	10553092	Aldh7a1	10341008	Dlk2	Plb1		10399430
	Gm7367			10384968				10509030	10494889	10342637				10462102	10522411		10452874	10564713	Dock11			10341925	10341967	Alg12	10382049	Dnajb6	Pnkd		10399629
	Gm7520			10570013				10510025	10522606	10439887				10462193	10341933		10569014	10578025	Dohh			10341927	10444268	Amacr	10449527	Dnajc13	Polr1d		10399666
	Gm7609			10509267				10510053	10341128	10457731				10462195	10341238		10377372	10405483	Dpp8			10341928	10568115	Anapc16	10527732	Dzip3	Polr2f		10399768
	Gm10548			10400170				10510090	10502776	10424557				10462237	10603362		10523021	10580532	Dpy19l4			10341943	10563852	Ankrd12	10375123	Eef1akmt2	Polr2j		10399820
	Gm13375			10506643				10510447	10428534	10342518				10462281	10341718		10375027	10538352	Dus4l			10341945	10480605	Ano10	10338713	Eif2s1	Pop7		10400057
	Gnb1l			10472923				10511665	10386951	10339982				10462333	10342023		10526181	1110032A03Rik	Dym			10341952	10498386	Anxa5	10338638	Elmo2	Ppdpf		10400109
	Gpr27			10346255				10511719	10480224	10606542				10462454	10409278		10545394	1110065P20Rik	Dync1i2			10341959	10390271	Anxa7	10363641	Elp2	Ppia		10400293
	Gpx2			10397332				10511877	10588505	10339734				10462918	10340866		10387932	1700037H04Rik	Dync1li2			10341964	10350039	Apc	10497931	Emp1	Ppib		10400350
	Grik4			10396652				10512254	10341262	10598222				10463140	10526014		10339750	1810058I24Rik	Ecd			10341969	10606186	Aph1c	10343807	Ercc6l2	Ppic		10400460
	Gse1			10495549				10512653	10530819	10564877				10463153	10343834		10438400	2310068J16Rik	Ecpas			10341970	10379153	Appbp2	10494957	Eri1	Praf2		10400470
	Gyltl1b			10342488				10513190	10342568	10365134				10463173	10344581		10361156	4930445K14Rik	Edc3			10341973	10339071	Appl2	10340730	Ermp1	Prkar2b		10400639
	H1fx			10339402				10513666	10473570	10340449				10463486	10338216		10516427	5730522E02Rik	Edrf1			10341975	10343856	Arf4	10433633	F2r	Psmb1		10400795
	H2-Ab1			10514779				10513822	10494551	10339599				10463826	10465783		10545751	A530032D15Rik	Eif2b3			10341977	10545065	Arhgap29	10537353	Faf1	Psmd4		10400844
	H2afy2			10497441				10513880	10338396	10338965				10464084	10340955		10390542	A930005H10Rik	Eif4e			10341983	10404686	Arhgap42	10339994	Fam13a	Rab25		10401138
	H2afz			10341280				10513912	10442986	10437149				10464445	10341971		10541532	Abracl	Eloc			10341994	10489831	Arl6ip5	10558458	Fam216a	Ranbp1		10401238
	H19			10461237				10514309	10341880	10576795				10464479	10339931		10474860	Acads	Eml4			10342008	10342294	Arl13b	10341409	Fgfr3	Rex1bd		10401244
	Haus5			10390258				10514319	10361139	10482073				10464659	10339965		10517677	Ackr1	Epn2			10342009	10536931	Arnt	10357954	Fkbp5	Rgma		10401309
	Hddc2			10574656				10514340	10506968	10353773				10465336	10373651		10512125	Acta2	Erlin1			10342016	10595404	Asap1	10561204	Flvcr1	Rims1		10401365
	Hddc3			10414325				10514347	10350331	10341455				10465559	10340114		10340406	Adamts2	Esf1			10342018	10596072	Asph	10338861	Fmr1	Rmrp		10401382
	Heatr5b			10372682				10515159	10343974	10343563				10465686	10464202		10344281	Adamts9	Esyt3			10342024	10372682	Aspn	10547217	Fnbp1	Rnf25		10401519
	Hist1h2ab			10453918				10515162	10590654	10504000				10465701	10340380		10411359	Adamts17	Exoc3			10342025	10402142	Ate1	10440186	Fosl2	Rnpep		10401564
	Hist1h2af			10352867				10515427	10485948	10467256				10465826	10339256		10534426	Adcy4	Fastkd1			10342029	10449225	Atf3	10340412	Foxn3	Rny3		10401661
	Hist1h2ao			10410975				10515696	10341748	10552488				10465980	10343624		10508788	Adgrf5	Fbxl17			10342031	10420846	Atg4c	10340842	Fundc2	Rpl7a		10401713
	Hist1h2be			10382139				10515797	10572949	10378427				10466274	10339344		10473847	Adgrg1	Fbxo11			10342034	10391359	Atg10	10532999	Galm	Rpl11		10401737
	Hist1h2bg			10582978				10515826	10514049	10340939				10466402	10586076		10582229	Adgrl4	Fbxo31			10342035	10499529	Atg14	10374453	Galnt1	Rpl13		10401753
	Hist1h4b			10576524				10515924	10458808	10546337				10466676	10344171		10339729	Aknad1	Fer			10342040	10436734	Atp2b1	10422892	Galnt15	Rpl18		10401781
	Hist1h4c			10346191				10516101	10342728	10353002				10466682	10339104		10438293	Aldoa	Fktn			10342042	10401987	Atp6v0a1	10492890	Gas5	Rpl19		10401795
	Hist1h4d			10603087				10516566	10405047	10517141				10466818	10387295		10591563	Alkbh6	Flvcr1			10342045	10456764	Atp6v1h	10422075	Gata3	Rpl21		10401805
	Hist1h4f			10577534				10516620	10464030	10499937				10466938	10344585		10339459	Amigo2	Fn3krp			10342047	10435057	Atp7a	10414433	Gdap10	Rpl23a		10401882
	Hist1h4h			10447799				10516776	10407481	10341297				10467091	10343216		10579724	Anapc13	Focad			10342058	10339785	Atrn	10536061	Gm20274	Rpl24		10402302
	Hist1h4m			10397818				10516852	10369835	10511496				10467470	10342939		10355534	Anxa3	Frg2f1			10342059	10404774	Atrnl1	10341627	Gmps	Rpl27a		10402336
	Hist1h4n			10540507				10517165	10343640	10604599				10467688	10342894		10444394	Aoc3	Ftsj3			10342061	10410341	Auh	10343957	Gnrh1	Rpl28		10402444
	Hist2h2aa1			10469575				10517250	10502780	10363735				10468089	10340028		10569767	Aplnr	Fv1			10342066	10566516	Azin1	10338047	Gpbp1l1	Rpl29		10402519
	Hist2h4			10589889				10517287	10584827	10339689				10468131	10571975		10412549	Aqp1	Fxr2			10342070	10530215	B3galnt2	10339748	Gpld1	Rpl36		10402650
	Hist4h4			10351013				10517488	10356154	10341694				10468639	10548146		10485183	Aqp5	Fyttd1			10342071	10608677	Baiap2l1	10343875	Gspt1	Rpl36a		10402730
	Hk2			10369702				10517513	10459866	10384766				10468762	10405211		10494227	Arhgef19	G3bp2			10342072	10486595	Bbs2	10396205	Gtf2h1	Rplp0		10402808
	Hmg20b			10548875				10517664	10435769	10497929				10468789	10545372		10340238	Arl15	Galnt7			10342084	10496373	Bbs4	10491564	Gtf3c3	Rprl1		10402841
	Hmga1			10338565				10517687	10607089	10515714				10468802	10343117		10592251	Armh4	Gm527			10342092	10350646	Bbs7	10339023	Gtpbp10	Rprl2		10403258
	Hmgb1			10410264				10518473	10556113	10415013				10469035	10340744		10379344	Arrdc4	Gmcl1			10342093	10355536	Bbs9	10541216	H3f3b	Rprl3		10403361
	Hmgb2			10596053				10518686	10520483	10568215				10469300	10552425		10486681	Atp5e	Gna13			10342106	10585990	Bcar3	10394627	Hacd2	Rps4l		10403428
	Hn1			10552824				10518833	10484894	10453047				10469732	10340214		10355514	Atp5g2	Gpbp1			10342114	10376285	Bcs1l	10342716	Hk2	Rps8		10403511
	Hoxa3			10342052				10518909	10486172	10465831				10469856	10443120		10340279	Atp5j2	Gphn			10342115	10499996	Bhlhe40	10438738	Hmbs	Rps12		10403706
	Hoxb5			10449394				10519048	10541845	10468448				10470322	10343796		10454447	Atp5l	Gpr89			10342116	10532767	Bicral	10383245	Hmgcs1	Rps15		10403750
	Hpvc-ps			10364038				10519344	10456254	10362536				10470893	10343226		10551069	Atp6v1e1	Gramd4			10342121	10549361	Bivm	10352396	Hnrnpc	Sarnp		10403903
	Idi1			10507894				10519486	10438690	10394142				10471675	10338209		10364251	Atp6v1g2	Grsf1			10342135	10436500	Blzf1	10433228	Hnrnpd	Sars2		10404506
	Ifnz			10455007				10519514	10390789	10341309				10471784	10394829		10481092	BC049688	Gsk3b			10342139	10535725	Bnip3	10490653	Hnrnpf	Scand1		10404531
	Igf2bp3			10359723				10519644	10341687	10347481				10472277	10343200		10427290	Babam1	Gtf3c6			10342150	10394805	Bsdc1	10340083	Hnrnpk	Scarb1		10404717
	Il17b			10472589				10519675	10338380	10567995				10472300	10469867		10413398	Bace2	Hcfc2			10342152	10594762	Btaf1	10590389	Hoxb9	Scrg1		10404731
	Impa2			10512915				10519913	10349138	10343045				10472440	10338461		10416273	Barx2	Heatr5a			10342153	10520250	C9	10343151	Hoxd4	Sec61g		10404928
	Inha			10479809				10520247	10585988	10440909				10472549	10342107		10481654	Bcr	Hectd4			10342173	10376326	C87436	10580953	Hoxd8	Selenom		10405094
	Ino80e			10341997				10521596	10339756	10525885				10472570	10339211		10600044	Bloc1s1	Herc1			10342175	10380087	Calcrl	10457250	Hsd17b12	Selenop		10405163
	Inppl1			10342180				10521811	10499881	10350335				10472598	10344538		10343927	Bola2	Hgsnat			10342183	10516335	Calhm5	10338101	Hsp90aa1	Sf3b5		10405191
	Ivns1abp			10512088				10522208	10542764	10492424				10472605	10338107		10355532	Borcs7	Hif1an			10342184	10339781	Camk2d	10586168	Hspd1	Siva1		10405280
	Kcnc4			10375667				10523497	10434645	10580590				10472893	10489053		10525489	C2cd4b	Hipk3			10342188	10406254	Carf	10468089	Ift80	Slain2		10405291
	Kcnn3			10406598				10523506	10481518	10344356				10473690	10343577		10599514	Cald1	Hivep3			10342195	10564849	Cask	10518228	Ik	Slc6a20a		10405372
	Kctd17			10495993				10523672	10341240	10340368				10473779	10509030		10340932	Car6	Hnrnph3			10342202	10369835	Cast	10341197	Il12rb2	Slc7a8		10405400
	Kif7			10558057				10523758	10364194	10444995				10473847	10354529		10459193	Car12	Hnrnpul2			10342205	10341681	Cat	10339805	Impdh2	Slc16a6		10405535
	Klf10			10580370				10523901	10391143	10348030				10474006	10342599		10415411	Carhsp1	Hopx			10342206	10341262	Cbr2	10544640	Ipo7	Slc16a7		10405587
	Klk6			10384474				10524234	10339860	10599088				10474419	10381960		10371176	Casp1	Hoxa5			10342213	10478983	Cbx7	10344455	Isoc1	Slc40a1		10405605
	Kpna2			10380289				10524264	10338578	10340618				10474588	10343955		10415408	Ccn5	Hoxb7			10342214	10465379	Ccdc17	10340358	Itga1	Slc43a2		10405619
	Krtap2-4			10576056				10524555	10589982	10339160				10474671	10373143		10344350	Cd36	Hspa9			10342217	10441497	Ccdc127	10410506	Iws1	Smad1		10405628
	Krtap5-2			10600403				10524955	10437778	10535852				10474836	10362073		10343621	Cd164l2	Hspa13			10342218	10474181	Ccdc159	10366043	Kbtbd2	Smim1		10405662
	Krtap5-3			10441064				10524969	10343145	10528721				10475335	10341950		10415413	Cd248	Ift57			10342220	10376142	Ccn1	10338422	Kmt2d	Smtn		10405853
	Krtcap2			10340074				10525069	10357535	10340380				10475665	10341166		10465559	Cdh5	Inpp5f			10342223	10408755	Ccser2	10342036	Krt17	Snora7a		10405890
	Lcat			10426081				10525086	10379153	10343862				10475686	10340523		10484927	Cebpa	Insr			10342233	10601878	Cd99l2	10439532	Lars	Snora52		10405911
	Lipe			10424335				10525103	10344535	10447429				10475866	10508996		10371025	Cenpv	Ints4			10342236	10590586	Cd109	10344075	Ldlr	Snora61		10405916
	Lphn1			10374983				10525923	10393936	10552240				10475890	10407286		10403727	Cfap410	Ipo8			10342238	10484894	Cdc42ep3	10357814	Lgals12	Snora73a		10405918
	Lrrc8e			10538547				10526452	10444637	10405969				10475941	10580286		10481845	Chmp5	Iqcb1			10342240	10475350	Cdcp1	10341216	Lgr4	Snord15a		10405971
	Lsm2			10407907				10526541	10369116	10339613				10475981	10409276		10338865	Chn2	Isy1			10342242	10473097	Cdk13	10342098	Lgr6	Snord15b		10406031
	Lsm7			10594631				10526866	10387922	10339890				10476620	10549770		10508707	Clic3	Itgb1			10342249	10423172	Cdkl5	10459768	Lpin2	Snord35b		10406067
	Lsmd1			10426689				10526956	10384725	10391561				10476834	10341690		10517070	Clu	Ivd			10342257	10491780	Cdkn2aip	10462454	Lrp4	Snord47		10406278
	Ltbp1			10434998				10527182	10581575	10558533				10476939	10340143		10338076	Cmah	Jade2			10342258	10585494	Cemip2	10461078	Lrrc40	Snord49b		10406426
	Ly6d			10389775				10527565	10578810	10342312				10476969	10343580		10494509	Cmc1	Jade3			10342266	10539653	Cep120	10573490	Ltn1	Snord55		10406482
	Mall			10350684				10527638	10561831	10597074				10477073	10338804		10525016	Cnn2	Jak2			10342268	10544452	Cep350	10339482	Magt1	Snord73b		10406530
	Mapk1ip1			10502522				10528036	10420837	10424381				10477167	10476042		10412667	Cnn3	Kat7			10342273	10341769	Cert1	10354649	Mapk14	Snord82		10406614
	Maz			10547009				10528548	10372815	10578045				10477353	10341309		10493711	Col2a1	Kat8			10342278	10565689	Chd6	10338258	Mapre1	Snord104		10406681
	Mbd6			10427718				10528617	10378572	10339822				10477370	10338797		10344071	Col14a1	Kcmf1			10342316	10440600	Chd7	10586172	Matr3	Snrpc		10406718
	Mcph1			10341197				10528686	10441952	10417310				10477604	10447594		10542156	Col16a1	Kdm3b			10342319	10339577	Chmp3	10342165	Mboat1	Snrpd2		10406742
	Mcts1			10601878				10528925	10495371	10341223				10478447	10491595		10597413	Cope	Kif5b			10342320	10427015	Ciao1	10395227	Megf6	Snu13		10406795
	Mdga1			10379176				10529077	10340720	10343168				10478943	10339458		10478160	Cops9	Klhdc1			10342321	10517883	Clasp2	10340379	Mfap3l	Sox4		10406898
	Mdk			10547471				10529237	10475965	10545192				10479077	10341257		10390103	Coq4	Klhl11			10342329	10544133	Clcn6	10339661	Mib1	Sp2		10407012
	Med29			10380238				10529711	10433228	10338651				10479217	10518372		10579894	Cox6b1	Klhl20			10342331	10524436	Cldn8	10539486	Mindy2	Sprr4		10407040
	Megf6			10497587				10529819	10386636	10477001				10479268	10339353		10338134	Cox7a2l	Klhl28			10342346	10475957	Cmas	10338162	Mir15a	St6galnac2		10407053
	Mex3a			10567022				10530142	10339022	10532588				10479627	10339691		10454950	Crabp2	Kmt2c			10342348	10581992	Cnksr2	10485624	Mir674	Stra6		10407222
	Mfap3l			10544462				10530310	10344147	10424676				10479649	10339212		10560202	Crb3	Kpna1			10342351	10430770	Cog7	10344612	Mob3b	Stxbp2		10407307
	Mir23b			10578829				10531420	10538932	10340378				10479869	10490852		10535043	Csf1	Krr1			10342354	10380477	Comt	10339875	Mob4	Sulf2		10407327
	Mir27b			10344010				10531737	10341504	10556571				10479887	10339853		10499470	Csf2rb2	Lamb3			10342363	10380381	Coq5	10342455	Mpdz	Swi5		10407420
	Mir139			10552125				10531790	10408975	10516906				10480381	10339509		10355530	Cst6	Lamc2			10342370	10422512	Coq8a	10421293	Mpp7	Szt2		10407467
	Mir149			10601778				10532030	10582069	10343171				10480423	10343431		10343251	Cstb	Las1l			10342371	10386789	Cox15	10342910	Msh2	Taf1d		10407513
	Mir181c			10496110				10532277	10516487	10341705				10480842	10344220		10525495	Ctsc	Lats1			10342373	10343753	Cpeb3	10513152	Mtch2	Taf10		10407916
	Mir185			10506188				10532346	10422512	10608373				10481383	10338814		10507101	Cybrd1	Lcor			10342376	10385271	Cpne3	10501879	Mtdh	Taf12		10407924
	Mir320			10501208				10532517	10402473	10387907				10481531	10541785		10507099	Cyria	Ldhb			10342378	10539617	Cpox	10343921	Mtf2	Tbc1d2		10408010
	Mir341			10601760				10532586	10485622	10421258				10481845	10342721		10494023	Cytl1	Lemd3			10342384	10430618	Crbn	10341301	Mtmr1	Them5		10408049
	Mir346			10529858				10532590	10416371	10510505				10481900	10493555		10376208	D030025P21Rik	Lipt2			10342391	10546244	Crebl2	10347531	Mzt1	Tle2		10408168
	Mir615			10568988				10532744	10426909	10557960				10482109	10342870		10570975	Dbi	Lman2l			10342392	10395155	Crebrf	10344575	Naa15	Tle3		10408331
	Mms22l			10497964				10532888	10339810	10551626				10482139	10498775		10421172	Dbn1	Lmbr1			10342394	10449386	Creg1	10338704	Nae1	Tmprss4		10408346
	Morn2			10465209				10534152	10546829	10400334				10482144	10393714		10488626	Dhcr24	Lmbrd1			10342400	10606369	Cript	10341655	Ncbp1	Tmsb10		10408348
	Mov10			10536818				10534395	10343381	10569288				10482172	10515700		10545014	Dhrs9	Lmbrd2			10342408	10477815	Cry2	10339602	Nck1	Tnc		10408487
	Mpi			10574985				10534537	10602925	10344244				10482177	10489569		10370180	Dmkn	Lnpk			10342415	10579744	Crybg1	10339033	Nckap1	Tomm20		10408490
	Myef2			10459590				10534883	10436500	10521757				10482200	10339524		10489261	Dpm3	Lpgat1			10342427	10408935	Cryz	10500103	Ncl	Tpt1		10408600
	Myl6			10341334				10534986	10351636	10407511				10482229	10340617		10518455	Dpysl5	Lrig2			10342428	10363137	Cryzl1	10514072	Neo1	Trappc1		10408677
	NA			10394477				10535065	10521972	10341385				10482273	10344251		10529206	Dusp22	Lrrc14			10342434	10370242	Csnk2a1	10578222	Ngfr	Trappc6a		10408684
	Naa40			10352092				10535225	10445360	10343477				10482301	10515712		10500133	Dynlrb1	Lsg1			10342435	10344410	Csrp1	10565567	Nin	Trrap		10408709
	Nabp2			10452907				10535310	10343903	10584819				10482467	10341724		10549420	Egfl7	Lsm14a			10342437	10501762	Ctnnal1	10522606	Nod1	Tspan13		10408798
	Ncor2			10530641				10535435	10584334	10347460				10482496	10492424		10481835	Ehf	Lss			10342441	10341997	Ctnnd1	10509379	Nol11	Tuba1a		10408870
	Ndufa7			10371616				10535900	10338945	10344364				10482687	10410576		10529547	Eid1	Ltn1			10342444	10411532	Ctsh	10598059	Nop56	Tubb6		10409076
	Ndufa11			10367717				10536041	10342586	10579659				10482824	10342990		10393614	Eif3i	Lzic			10342449	10481056	Cul1	10567229	Nop58	Uba52		10409099
	Ndufb8			10425078				10536118	10532901	10587653				10482880	10341357		10480601	Eln	Malt1			10342452	10376721	Cul5	10341455	Npr2	Ube2i		10409414
	Ndufs8			10591472				10536143	10568233	10427885				10483548	10339755		10338239	Emcn	Man1b1			10342453	10521667	Cwc22	10339437	Nup133	Ube2l3		10409579
	Nfatc4			10592106				10536898	10340161	10342386				10483865	10340828		10537316	Eng	Map3k1			10342454	10499062	Cwc27	10363703	Nup153	Ubl5		10409645
	Nhp2l1			10539135				10537098	10541075	10599670				10484249	10344045		10495270	Enho	Map3k2			10342471	10533145	Cyp4f13	10343679	Opa1	Uchl3		10409684
	Nkain1			10570437				10537624	10340809	10534964				10484351	10568873		10486988	Entpd1	Map4k5			10342472	10346298	Cyth3	10338870	Orc5	Uqcr10		10410134
	Nkg7			10343934				10537809	10450145	10529817				10484999	10340681		10381018	Epas1	Mapk9			10342475	10593384	Daglb	10504499	Osgep	Uqcrq		10410264
	Npas2			10604922				10538159	10531197	10583952				10485191	10608342		10472916	Erich1	Marchf6			10342477	10568243	Dcaf17	10343435	Otud4	Washc3		10410273
	Npcd			10360563				10538271	10541307	10339759				10485282	10513536		10408762	Esam	Mecp2			10342481	10518520	Dcun1d3	10340746	Paip1	Xpa		10410287
	Npnt			10583326				10538482	10339655	10506201				10485294	10342820		10419867	Ethe1	Med13			10342492	10430510	Ddx51	10360884	Parg	Xpnpep1		10410345
	Nrtn			10410590				10538890	10342945	10399657				10485340	10339311		10429327	Eya2	Med13l			10342494	10358434	Ddx56	10344115	Pbrm1	Zc3h3		10410435
	Nsg1			10542965				10538957	10342467	10520942				10485395	10344383		10524052	F930017D23Rik	Med17			10342511	10343812	Dennd2c	10608001	Pds5a	Zfp90		10410452
	Numbl			10451213				10538979	10503161	10344465				10485514	10340260		10443009	Fa2h	Mef2d			10342518	10593103	Dennd4a	10341963	Pggt1b	Zfp125		10410465
	Nup210			10439642				10538993	10389373	10338605				10485624	10340690		10534168	Fabp4	Meis1			10342531	10388545	Dennd4c	10483000	Phactr4	Zfp825		10410501
	Nutf2			10585338				10539218	10340983	10479215				10485656	10338123		10551519	Fabp5	Mepce			10342539	10402422	Dennd10	10503359	Phf14	Znrd2		10410508
	Nynrin			10343741				10539802	10342657	10535626				10485830	10375229		10469951	Fads1	Mesd			10342546	10543846	Dhcr7	10451860	Phldb1			10410617
	Oip5			10360321				10539954	10383152	10439651				10486026	10347697		10559385	Fads3	Metap1			10342549	10517263	Dhdh	10463410	Pias1			10410709
	Olfr767			10564313				10540213	10350630	10342548				10486029	10339186		10485402	Fam20a	Mfn1			10342550	10474793	Dhrs7	10411552	Piezo1			10410772
	Orai2			10467368				10540931	10439463	10338742				10486499	10445688		10340606	Fam53c	Mfsd6			10342551	10347193	Diaph2	10344183	Pigm			10411126
	Otop3			10540141				10542237	10466374	10422655				10486552	10338249		10355958	Fau	Mfsd11			10342554	10366698	Dip2b	10431659	Plag1			10411332
	Oxt			10554142				10542319	10548038	10360185				10486595	10340907		10342537	Fblim1	Mfsd14a			10342564	10492102	Dis3l2	10343598	Pms2			10411491
	Pak4			10567049				10542371	10368748	10495675				10486616	10520388		10499666	Fbln5	Mgat4a			10342579	10349661	Dlg1	10342632	Pold2			10411646
	Pam16			10477777				10542983	10359816	10373052				10486710	10445078		10382935	Fgf8	Mia3			10342581	10341280	Dnajb4	10422781	Ppid			10411776
	Panx2			10499545				10543052	10338802	10590265				10486712	10394776		10500183	Fhit	Miga1			10342584	10574976	Dnajc16	10341234	Ppip5k2			10411974
	Paqr6			10522589				10543145	10554938	10354247				10486722	10344332		10421214	Fhl2	Mill2			10342587	10382470	Dnajc24	10487277	Ppp1cc			10412038
	Pbdc1			10338076				10543460	10353311	10341579				10487359	10551264		10532954	Fhod3	Mir140			10342590	10504918	Dnmbp	10416371	Ppp1r12b			10412076
	Pcdh20			10583785				10543676	10531193	10516079				10487453	10338086		10339151	Flrt3	Mms19			10342591	10472933	Dpyd	10343204	Ppp2r5a			10412207
	Pdk4			10587012				10543680	10495243	10569456				10487690	10567919		10463112	Flt1	Mon2			10342593	10585438	Dram2	10552314	Ppp2r5d			10412227
	Pdzd11			10343828				10544438	10488938	10340361				10487969	10340207		10343575	Fmo1	Morc3			10342594	10359961	Dsel	10422194	Ppp2r5e			10412378
	Pfas			10343163				10545130	10344519	10342443				10488090	10361995		10439542	Fmo2	Mr1			10342596	10570429	Dstyk	10407192	Ppp4r2			10412385
	Phlda1			10524588				10545184	10557326	10424347				10488195	10415873		10376596	Foxn1	Mrpl51			10342598	10567964	Dtx3l	10586724	Ppp4r3a			10412394
	Plac9a			10506269				10545187	10434925	10538704				10488237	10338505		10343176	Frmd6	Msh3			10342600	10403455	Dusp1	10514510	Ppwd1			10412421
	Plekhg2			10340934				10545252	10342893	10399178				10488982	10343474		10344137	Fscn1	Msl2			10342604	10601771	Dusp11	10356423	Prdm1			10412624
	Plekhn1			10340094				10545638	10578037	10512937				10489018	10338639		10373101	Ftl1	Mthfd1			10342607	10403466	Dusp16	10421046	Primpol			10412701
	Pmepa1			10581737				10546098	10568228	10338979				10489041	10343881		10357579	Fxyd5	Mtmr6			10342614	10338497	Dusp19	10342410	Prpf38a			10412909
	Pnkd			10520010				10546240	10503200	10562729				10489253	10343082		10465215	Gclm	Mtmr10			10342615	10522430	Dync1li1	10399038	Prpf40a			10412960
	Polr2f			10524436				10546510	10573956	10452151				10489553	10339982		10535342	Gdpgp1	Mtr			10342616	10592106	E130311K13Rik	10411853	Psat1			10412981
	Pom121			10513320				10546817	10565315	10445239				10489936	1700019D03Rik		10474541	Ggn	Myo9a			10342617	10369620	E430018J23Rik	10340307	Psmc6			10413018
	Porcn			10470936				10547686	10441456	10341028				10489946	1810062O18Rik		10413416	Ggt1	Naa25			10342619	10514173	Ebf1	10341810	Psmg2			10413161
	Ppp1cc			10528102				10547793	10344205	10554162				10490232	2410002F23Rik		10418038	Ggt5	Nabp1			10342620	10548011	Echs1	10338617	Ptar1			10413185
	Ppp1r12b			10440037				10547888	10338837	10342793				10490276	2810408A11Rik		10585588	Gja1	Naf1			10342627	10594855	Edem2	10339417	Ptges3			10413216
	Ppp1r18			10343182				10550167	10340684	10583318				10490291	4930412O13Rik		10585048	Gjb2	Nampt			10342628	10407792	Eea1	10396008	Ptk2			10413220
	Prdm1			10352393				10550383	10339462	10346114				10490294	4932438A13Rik		10445729	Gjb6	Nbeal1			10342631	10423548	Egfr	10341865	Purb			10413530
	Prr23a			10563068				10550509	10453857	10505888				10490736	9430015G10Rik		10377800	Gjd3	Nek9			10342638	10536505	Egln2	10598067	Rab5a			10413542
	Psrc1			10480699				10550514	10341242	10445741				10490773	A630089N07Rik		10462281	Glo1	Nfat5			10342640	10526520	Egr1	10451039	Rab10			10413559
	Ranbp1			10341948				10550698	10477061	10342814				10490894	Aaas		10584762	Glrx	Nfib			10342642	10456988	Ehbp1	10400413	Rabggtb			10413640
	Rangap1			10471715				10550723	10501164	10537880				10490955	Acer3		10344180	Gm4802	Ngdn			10342648	10546855	Eif1	10361807	Rac3			10413657
	Rara			10556957				10550768	10344183	10497349				10491106	Acrbp		10436783	Gm7854	Nhlrc2			10342649	10342929	Eif2s3x	10482467	Rad54l2			10413697
	Rasgef1b			10595205				10550770	10539727	10340849				10491279	Acsbg1		10401527	Gm9954	Nhlrc3			10342650	10364130	Elmod2	10361979	Ranbp9			10413795
	Rbl1			10440284				10550925	10385236	10344593				10491354	Adam8		10587012	Gm11564	Nmt2			10342654	10472034	Elovl7	10342926	Rap1a			10413839
	Rbmx			10414522				10550998	10430255	10361640				10491438	Add3		10380566	Gm41515	Noc3l			10342659	10343704	Eny2	10380321	Rap1b			10414065
	Rbp2			10357043				10551226	10341538	10487643				10491455	Agl		10521982	Gpha2	Nol8			10342682	10528008	Epc2	10344265	Rasa1			10414313
	Reep4			10447224				10551282	10481474	10344334				10491486	Alg8		10339475	Gpsm3	Nom1			10342685	10344072	Eps15	10378816	Rasa3			10414355
	Rhno1			10538282				10551287	10447354	10437627				10491551	Alox12b		10471129	Gpx2	Nopchap1			10342687	10500614	Eral1	10590968	Rbbp6			10414514
	Rhoc			10585428				10551696	10603011	10425880				10491564	Alyref		10538408	Gtf2f2	Npc1			10342688	10449363	Ero1a	10426507	Rbms1			10414527
	Rmnd5b			10461487				10551750	10363541	10338561				10491597	Ammecr1		10488709	Gxylt2	Nt5c2			10342691	10496796	Esyt2	10343034	Rfc1			10414537
	Rnasek			10449386				10551801	10341168	10339715				10491607	Anapc5		10339760	H1f2	Nudcd3			10342694	10593430	Evi5	10409396	Rfwd3			10414594
	Rnf26			10478160				10551883	10339656	10344531				10491820	Anapc15		10371230	H2-T10	Ogfod1			10342695	10391301	Exd2	10491605	Rgmb			10414661
	Rnf44			10456764				10551891	10338783	10454733				10491825	Ankle1		10345025	Hacd1	Osbpl8			10342703	10523674	Exoc6b	10343419	Rgs12			10414703
	Rnu1b1			10514405				10552284	10342516	10516908				10492049	Anln		10340558	Hax1	Osgep			10342712	10472893	Exph5	10339536	Rhot1			10415030
	Rnu2-10			10440388				10552288	10439936	10608671				10492205	Anp32b		10342797	Heg1	Pacsin2			10342722	10427772	Fam13c	10342521	Riok1			10415119
	Rnu73b			10517436				10552608	10398039	10340706				10492220	Aoc2		10584208	Hikeshi	Pan3			10342724	10420837	Fam91a1	10413434	Rmnd5a			10415293
	Rogdi			10477644				10552942	10505982	10341160				10492325	Arhgap8		10571399	Hmcn1	Papln			10342740	10484888	Fam114a2	10434302	Rnf5			10415319
	Romo1			10562500				10554160	10344321	10443344				10492438	Arhgap11a		10425945	Hspb1	Pbrm1			10342751	10378253	Fam120c	10415415	Rpl12			10415844
	Rpa3			10565204				10554321	10568461	10339073				10492456	Arhgap19		10477169	Ifitm2	Pcgf6			10342757	10591816	Fam126b	10427471	Rpl21			10415960
	Rpl7a			10394102				10554650	10402787	10515132				10492671	Arhgap33		10372728	Igfals	Pcmt1			10342758	10521830	Fam172a	10507062	Rpl35a			10416082
	Rpl19			10344072				10554725	10406193	10433717				10492757	Arhgdib		10561461	Igfbp3	Pcnx4			10342776	10588263	Fam185a	10429957	Rsrc1			10416187
	Rpl27a			10516479				10554837	10343771	10550482				10492997	Arhgef39		10342553	Igfbp5	Pdpr			10342785	10424400	Fbxo3	10343785	Rsrc2			10416199
	Rpl29			10556280				10555186	10497001	10339266				10493086	Asf1b		10343544	Igfl3	Pex10			10342787	10444665	Fbxo8	10445308	Rufy3			10416256
	Rps4y2			10355456				10555785	10339861	10342838				10493193	Aspm		10555205	Il17b	Phc3			10342788	10500204	Fbxo9	10400395	Sae1			10416411
	Samt1			10581729				10555789	10573939	10342089				10493243	Asprv1		10493247	Itih5	Phf8			10342789	10476443	Fbxo22	10577922	Samhd1			10416496
	Sars2			10411199				10556059	10341185	10344348				10493519	Atoh8		10500802	Jam2	Phlpp1			10342791	10387922	Fbxo28	10476299	Scd1			10416541
	Scnn1g			10339787				10556214	10490690	10596095				10493585	Atp5md		10471833	Josd2	Pigb			10342794	10338578	Fermt1	10357833	Scel			10416588
	Sec61g			10447025				10556573	10341259	10427266				10493626	Atp6v1b1		10355152	Kalrn	Pik3ca			10342795	10580577	Fgd6	10352690	Sema3c			10416709
	Selm			10393177				10556611	10531177	10458283				10493995	Atxn2l		10515536	Katnip	Pip4p1			10342802	10375103	Fgfr1op2	10353689	Sema3d			10416899
	Sepw1			10495651				10557060	10387838	10344449				10494299	Aunip		10343380	Kcnh1	Pkd2			10342819	10527009	Fhl1	10343895	Serpinb5			10416940
	Ska2			10489904				10557177	10504504	10474199				10494372	Aurka		10507500	Kif26b	Plpp1			10342823	10360972	Fig4	10487513	Serpinb7			10417053
	Slc25a10			10549842				10557231	10338815	10512024				10494452	Aurkb		10426704	Klhl29	Plscr4			10342841	10427744	Fmnl2	10339607	Sh3d21			10417070
	Smad7			10372831				10557591	10365518	10461921				10494574	B930095G15Rik		10564805	Klk6	Plxdc2			10342849	10341671	Fnip1	10338287	Ska2			10417095
	Smc4			10420637				10558049	10435525	10403246				10494583	BC016579		10500434	Krt6b	Poli			10342852	10402787	Fnta	10343280	Slc6a6			10417130
	Smim1			10416510				10558118	10386775	10340487				10494662	BC025933		10588577	Krt8	Polr1b			10342855	10389238	Fos	10339230	Slc7a5			10417273
	Smim8			10411156				10558265	10447361	10512322				10494857	Bard1		10422052	Krt16	Polr3f			10342856	10530287	Fosb	10502484	Slc12a2			10417366
	Smim20			10431726				10558580	10433633	10499512				10494924	Bcl11b		10375079	Krt33a	Ppil4			10342857	1700084J12Rik	Foxc1	10539026	Slc20a1			10417538
	Snapc2			10516932				10558649	10507309	10368222				10495012	Best2		10533869	Krt33b	Ppm1k			10342859	2410018L13Rik	Frmd4b	10343341	Slc20a2			10417676
	Snora23			10581073				10560298	10482030	10500293				10495147	Birc5		10340654	Krt71	Ppme1			10342861	4921507P07Rik	Frs2	10339227	Slc22a15			10417689
	Snora52			10594835				10560395	10372618	10341577				10495173	Blm		10597833	Krt73	Ppp1r7			10342866	4933431E20Rik	Fuca2	10414350	Slc25a43			10417895
	Snord14d			10531304				10560429	10515396	10343329				10495279	Bora		10544563	Krt90	Ppp2r1b			10342883	5031439G07Rik	Fut8	10432378	Slc44a1			10417950
	Snord35a			10590245				10560459	10553788	10343989				10495574	Brca1		10399841	Krtap3-1	Ppp4r3b			10342885	Aamp	G6pc3	10339156	Slitrk6			10418004
	Snord55			10496796				10560744	10440576	10562663				10495773	Brca2		10423363	Krtap5-1	Ppp6r2			10342886	Abhd4	Gabarapl1	10386219	Sltm			10418096
	Snord57			10566804				10560803	10343457	10443492				10495830	Brip1		10541721	Krtap10-10	Ppp6r3			10342888	Abhd5	Galnt18	10342972	Smad9			10418210
	Snord118			10459918				10560983	10502778	10338134				10495935	Brip1os		10378549	Krtap11-1	Prdm11			10342889	Abhd14a	Gata6	10491625	Smc3			10418275
	Snrpb			10546402				10562287	10426835	10560618				10496032	Bub1		10538855	Kxd1	Preb			10342900	Abhd14b	Gbp7	10470913	Smc6			10418410
	Snrpc			10567335				10562408	10455901	10338317				10496130	Bub1b		10344299	Lamb1	Prkar2a			10342901	Abr	Gcnt2	10344218	Smchd1			10418475
	Snrpd1			10494060				10562784	10491621	10420614				10496159	C2cd5		10377416	Lamtor4	Prkcz			10342906	Abtb2	Gem	10340253	Smpd4			10418480
	Snrpd2			10482323				10563377	10491617	10338446				10496295	Cad		10361265	Lbh	Prkd3			10342907	Acox1	Ggcx	10342271	Snora31			10418578
	Sod1			10385926				10563608	10343525	10374777				10496629	Capza1		10340823	Lbp	Prorp			10342919	Acpp	Ggps1	10342160	Snord14e			10418720
	Sostdc1			10521602				10563740	10490826	10556206				10496638	Ccdc34		10343156	Ldb2	Prxl2c			10342922	Actr2	Ggta1	10339473	Snord95			10418796
	Sox12			10603266				10563768	10342508	10343644				10496822	Ccdc120		10567022	Ldlrad3	Psmd1			10342923	Acvr1b	Ghitm	10358389	Sp3			10418804
	Spred3			10504817				10563812	10574104	10580516				10496892	Ccna2		10425211	Lgals3	Ptdss1			10342925	Acvrl1	Gigyf2	10342247	Srpk1			10419073
	Srsf10			10585874				10563825	10545065	10339207				10497066	Ccnb1		10359754	Lhx6	Ptma			10342930	Adarb1	Gjb4	10341978	Srrm1			10419223
	Steap4			10571696				10563911	10530100	10342474				10497285	Ccnb2		10364239	Lratd1	Ptp4a2			10342931	Adcy9	Glb1l2	10582925	Srsf1			10419267
	Stra13			10509204				10563927	10407709	10338934				10497548	Ccnd3		10517116	Lrg1	Ptpn4			10342933	Adi1	Glg1	10543785	Srsf5			10419460
	Strip2			10555671				10563929	10342292	10413517				10497754	Ccne1		10530641	Lrrc4b	Purg			10342934	Adra2a	Glt28d2	10538755	Steap4			10419471
	Sts			10456814				10564073	10427849	1110032F04Rik				10497931	Ccnf		10432509	Lrrc32	Qdpr			10342936	Ahcyl2	Gm6498	10544148	Strip2			10419578
	Syce2			10522430				10564137	10348493	1500012F01Rik				10497944	Cd74		10536143	Lrrc75b	Qk			10342940	Ahnak2	Gnai1	10554166	Strn3			10419596
	Szt2			10452892				10564159	10413100	1600014K23Rik				10498146	Cdc20		10417972	Lsm10	Qser1			10342962	Akr1b8	Gnl2	10515368	Stx12			10419638
	Taf1d			10501456				10564183	10497636	1700008J07Rik				10498160	Cdc25a		10345482	Lurap1l	Rab22a			10342965	Aldh2	Gnl3l	10341868	Supt16			10419691
	Tcf7			10585099				10564203	10585980	2410127L17Rik				10498296	Cdc25c		10341915	Lxn	Rab23			10342966	Aldh4a1	Golph3l	10338799	Suz12			10419731
	Tcof1			10514568				10564233	10338716	2810417H13Rik				10498485	Cdc45		10511084	Lypd3	Rabgap1l			10342976	Aldh6a1	Got1	10587558	Syne3			10419736
	Tfap2e			10565519				10564237	10429341	3110040M04Rik				10498519	Cdca2		10527229	Mafb	Rad50			10342977	Aldoc	Gpalpp1	10577623	Taf1b			10419759
	Tgfb1			10428714				10565292	10339658	4632427E13Rik				10498837	Cdca3		10431035	Map1lc3b	Ralgapb			10342978	Alg2	Gpatch2l	10338484	Tatdn2			10419810
	Timm17b			10532944				10565389	10344575	4930422G04Rik				10499168	Cdca4		10344042	Map1s	Ranbp6			10342984	Alkbh5	Gpr146	10339732	Tdp2			10419825
	Tma7			10471129				10565395	10338476	4930444G20Rik				10499187	Cdca5		10338515	Mapk11	Rapgefl1			10342985	Alms1	Gpr155	10360695	Tent2			10419874
	Tmem14c			10363231				10565924	10343266	4930579G24Rik				10499273	Cdca8		10388488	Mdh2	Rassf8			10342987	Angel1	Grik1	10405757	Tex2			10419977
	Tmem97			10504458				10566168	10341326	5730408K05Rik				10499536	Cdh24		10373521	Megf6	Rbbp6			10342992	Angptl2	Grk5	10339745	Timm21			10420035
	Tmem256			10486284				10566409	10341067	5730522E02Rik				10500009	Cdk1		10581890	Meox2	Rbl2			10342993	Ankrd29	Gtdc1	10371676	Tjap1			10420071
	Tnfrsf21			10593740				10566611	10421768	6720401G13Rik				10500091	Cdk2		10427095	Mfge8	Rbm27			10342998	Ankrd50	H2-K1	10338999	Tlk1			10420572
	Tns1			10458213				10566666	10574145	9430015G10Rik				10500253	Cdk6		10343471	Mgst3	Rbm45			10343002	Anxa4	H2-Q4	10468292	Tmem41b			10420631
	Tomm6			10501629				10567108	10574157	A730008H23Rik				10500304	Cdkn2c		10515943	Mif	Rbms3			10343003	Anxa11	H2-Q5	10410328	Tmem63b			10420637
	Tox			10341769				10567825	10549282	AW822252				10500362	Cdkn3		10512915	Mir25	Rc3h1			10343015	Apbb2	Hars2	10577395	Tmem97			10420730
	Traf4			10570975				10568188	10362794	Acad9				10500434	Cecr2		10583326	Mir181d	Rc3h2			10343020	Apeh	Heatr5b	10342838	Tmem161b			10420823
	Trio			10351277				10568202	10386992	Acp1				10500928	Cenpa		10560174	Mir210	Rcn2			10343029	Aph1b	Hectd1	10589587	Tmem167			10421003
	Trmt112			10601915				10569385	10343781	Acsf2				10501091	Cenpe		10342126	Mir296	Rcor1			10343031	Aqp3	Hibch	10342869	Tmem209			10421188
	Trp73			10546791				10570189	10595327	Adamts3				10501358	Cenpf		10388465	Mir328	Rdm1			10343033	Ar	Hint3	10412258	Tmx1			10421227
	Trpv4			10367337				10571005	10533462	Adamts8				10501447	Cenph		10363901	Mir346	Renbp			10343041	Arfgef2	Hlf	10595109	Tmx2			10421309
	Tsc22d4			10597648				10571364	10408531	Adamtsl5				10501661	Cenpi		10500610	Mir483	Resf1			10343047	Arfrp1	Hoga1	10341553	Tnfaip8			10421394
	Tspan18			10350766				10571737	10342411	Adtrp				10501734	Cenpk		10562856	Mir615	Ric1			10343051	Arhgap44	Hs3st3b1	10576482	Tra2b			10421456
	Tubg1			10486166				10573077	10464425	Ager				10501778	Cenpm		10538082	Mir667	Riok2			10343053	Arhgef4	Hsd3b7	10339490	Trappc6b			10421557
	Tubg2			10533285				10573288	10491619	Alb				10501860	Cenpn		10393970	Mir673	Rnf139			10343058	Arhgef12	Htatsf1	10424823	Trappc13			10421571
	Ubald1			10475957				10573626	10507076	Amz1				10501909	Cenpq		10505512	Mir3107	Rnf146			10343072	Arhgef28	Id2	10459912	Trappc14			10421758
	Ube2n			10566454				10573691	10538214	Anapc15				10502029	Cenpt		10597748	Mknk2	Rnf169			10343075	Arid5a	Ifi35	10342540	Trit1			10421922
	Ube2s			10338347				10574153	10390691	Ankle1				10502417	Cenpu		10539907	Mmp2	Rngtt			10343080	Arl3	Ifrd2	10343540	Trps1			10422028
	Usmg5			10427015				10574161	10341846	Ankle2				10502714	Cep55		10568328	Mmrn2	Rnmt			10343083	Armcx1	Ikzf5	10440552	Tsku			10422067
	Uxt			10375382				10574288	10502774	Anln				10503036	Cep72		10441064	Mroh5	Rock1			10343084	Arpin	Il1rap	10342878	Ttc14			10422393
	Vmn2r43			10342261				10574375	10503723	Apoc1				10503085	Cep192		10361828	Mrpl4	Rock2			10343093	Arrb1	Il17rc	10488748	Uba3			10422396
	Wbp1l			10341682				10574415	10342652	Arhgap8				10503283	Cers3		10444066	Mrps34	Rpl14			10343095	Arsb	Il17re	10453616	Ubr7			10422707
	Wbp2			10400984				10575151	10574149	Arhgap11a				10503484	Chaf1a		10525313	Msx1	Rpp14			10343104	Asah1	Il20rb	10341517	Uevld			10423134
	Wbscr27			10338854				10575702	10343717	Arhgap19				10503570	Chaf1b		10495549	Mt3	Rrm2b			10343106	Asns	Impact	10340613	Uhrf1bp1l			10423185
	Wdfy3			10401805				10575750	10341733	Arhgef39				10503584	Chd3		10549899	Myl6	Rrn3			10343115	Atg4d	Ino80	10341703	Usp6nl			10423271
	Wdr62			10474411				10575775	10343933	Asf1b				10503711	Chtf18		10393239	Myo1b	Rrp1b			10343116	Atic	Inpp4a	10591241	Usp14			10423289
	Wnk2			10356339				10575917	10341140	Aspm				10503828	Cibar1		10460582	Myoc	Rspry1			10343119	Atp6ap1	Inpp4b	10340186	Usp15			10423293
	Zdhhc15			10409330				10576054	10396606	Ass1				10503845	Cip2a		10344317	Ndufa8	Sap18			10343120	Atp6v1a	Ints6	10591628	Usp37			10423593
	Zfp64			10372417				10577190	10339233	Atp5l				10503911	Cit		10581069	Ndufc2	Sbno1			10343126	Atp6v1b2	Invs	10506201	Uspl1			10423770
	Zfp414			10494821				10577441	10340060	Atp6v0a2				10503926	Ckap2		10455259	Ndufv3	Scml2			10343129	Atp6v1c1	Ip6k1	10485405	Utp18			10423825
	Zfp579			10465395				10577449	10495001	Atp6v1b1				10504064	Ckap2l		10428353	Nectin4	Scyl2			10343134	Atp8a1	Iqgap1	10387668	Uxt			10423921
	Zfp580			10577910				10577994	10341622	Aurka				10504375	Cks2		10575497	Nedd9	Sde2			10343139	Atp9a	Itfg2	10580582	Vbp1			10423941
	Zfp598			10431284				10578425	10532085	Aurkb				10504730	Cln6		0610012G03Rik	Niban2	Sec23b			10343140	Atpaf1	Itgb8	10440576	Vrk2			10424252
	Zfp784			10343299				10579101	10338939	Aurkc				10505073	Clspn		1110008P14Rik	Nlrp10	Sec63			10343141	Atxn1	Itpr2	10591263	Wapl			10424577
				10352294				10579341	10491613	Axl				10505461	Cmc2		1110059G10Rik	Nol3	Selenoi			10343142	Atxn7l3b	Jade1	10341782	Wdr26			10424810
				10531919				10579825	10542302	B4galnt1				10505630	Cnfn		1700007K13Rik	Nos3	Selenoo			10343143	Avpi1	Jag1	10368806	Xiap			10424833
				10350247				10580058	10341409	BC003965				10505996	Cnih2		1700086O06Rik	Npr1	Senp5			10343147	BC048403	Jak1	10359078	Xpo4			10424909
				10444665				10580061	10585976	BC030867				10505998	Cntrob		2310061I04Rik	Nrg1	Senp6			10343150	Bach1	Jph1	10597288	Xrcc5			10424922
				10592850				10580510	10573027	BC049688				10506058	Cpt1c		4833439L19Rik	Ntn4	Sepsecs			10343154	Bcas3	Jun	10339001	Ythdc2			10425120
				10566405				10580522	10368886	BC056474				10506254	Crct1		AI837181	Nudt18	Setd3			10343160	Bcl7b	Junb	10375820	Ywhah			10425226
				10375234				10580532	10339876	Bak1				10506298	Csad		AW822252	Nxph4	Setx			10343162	Bcl10	Jund	10533659	Zadh2			10425240
				10599222				10580635	10475946	Bard1				10506496	Cspg4b		Aacs	Olfml3	Sfmbt1			10343167	Bhlhe41	Kansl1l	10342624	Zbtb1			10425267
				10502071				10581605	10414269	Bgn				10506603	Cspp1		Abhd17a	Olfr314	Sgms2			10343173	Bicd2	Kat6b	10428536	Zbtb25			10425299
				10412421				10581640	10537318	Birc5				10506736	Cwh43		Abitram	Orai1	Shmt2			10343175	Bloc1s3	Kbtbd7	10540952	Zbtb33			10425302
				10512728				10582287	10585982	Blm				10506893	Cyp2b19		Aco1	Osgin1	Shprh			10343179	Bloc1s5	Kdm2a	10342851	Zbtb41			10425430
				10339963				10582578	10338994	Brca1				10507099	Cyp2g1		Acp2	Oxt	Simc1			10343186	Bmp6	Kdsr	10598041	Zbtb44			10425527
				10477929				10582694	10341441	Brca2				10507784	Cyp27b1		Acp5	Panx2	Sirt1			10343187	Bok	Kif13a	10339907	Zc3h13			10425578
				10519607				10582997	10479979	Brip1				10507804	D17H6S56E-5		Actr1b	Parm1	Slc9a6			10343191	Bpnt1	Kif13b	10421488	Zdhhc15			10425611
				10415784				10583071	10356262	Bsn				10507885	D130007C19Rik		Adamtsl4	Pate11	Slc14a1			10343210	Brap	Kif16b	10422912	Zfp26			10425695
				10440600				10583929	10491615	Bub1				10507914	Dazap1		Adora2a	Pbld2	Slc17a5			10343211	Bscl2	Kifap3	10343404	Zfp62			10425781
				10338540				10584325	10586781	Bub1b				10508019	Dbf4		Adrm1	Pbx3	Slc19a1			10343213	Bst1	Klf4	10440881	Zfp111			10425905
				10533869				10584500	10338870	C2cd4a				10508042	Dck		Aebp1	Pde2a	Slc22a21			10343214	Btg1	Klf6	10500683	Zfp266			10425966
				10371607				10585276	10422781	C2cd4b				10508182	Ddias		Agpat2	Pdlim1	Slc25a13			10343218	Cab39l	Klf9	10522090	Zfp275			10426157
				10491182				10585703	10574098	Cad				10508228	Ddost		Agtrap	Pdlim3	Slc25a15			10343225	Cables1	Kmt5b	10358259	Zfp280c			10426292
				10502232				10588081	10574135	Casc5				10508490	Ddr2		Ahdc1	Pdpn	Slc25a16			10343230	Cacna1c	Krt80	10374350	Zfp410			10426301
				10473356				10588638	10523595	Cbx5				10509023	Depdc1a		Aip	Pdzk1ip1	Slc25a32			10343244	Calhm2	Ktn1	10586174	Zfp451			10426437
				10437942				10588720	10427471	Ccdc34				10509071	Dhfr		Ajuba	Pebp1	Slc30a4			10343260	Camk2n1	Lclat1	10342219	Zfp931			10426439
				10608656				10589057	10359078	Ccl19				10509228	Diaph3		Ak1	Pecam1	Slc30a5			10343262	Camk4	Leng9	10343027	Zmym2			10426798
				10343028				10589640	10545135	Ccna2				10509246	Dlgap5		Ak3	Pef1	Slc30a9			10343263	Camkk1	Letm2	10579144	Znrf3			10426827
				10385365				10589654	10439710	Ccnb1				10509463	Dna2		Ak4	Pgls	Slc35a3			10343269	Cap1	Letmd1	10339926				10426921
				10608422				10589790	10573344	Ccnb2				10509858	Dnmt1		Akip1	Pgm5	Slc35a5			10343274	Capn1	Lgals3bp	10338286				10427045
				10596812				10589909	10603708	Ccnd1				10510129	Dock6		Akr7a5	Pias4	Slc35e2			10343275	Capn5	Lpcat2	10583347				10427083
				10591643				10589911	10453049	Ccne1				10510142	Dpep1		Akt1	Pigs	Slc35f5			10343277	Capns1	Lrch3	10439634				10427205
				10343887				10589938	10342091	Ccnf				10510982	Dpp4		Aktip	Pinlyp	Slc44a2			10343278	Capns2	Lrpprc	10533095				10427214
				10343907				10589955	10338105	Cd44				10511113	Dpy30		Alg14	Pla2g2f	Slx1b			10343287	Car5b	Lrrc31	10490250				10427241
				10446804				10590149	10545780	Cd200				10511382	Dpysl2		Alox8	Plb1	Smu1			10343288	Car13	Lrrk1	10341247				10427293
				10435015				10590427	10513156	Cdc6				10511952	Dscaml1		Amigo1	Plvap	Smurf2			10343296	Card10	Lysmd3	10400095				10427704
				10344545				10590623	10420338	Cdc20				10512011	Dsn1		Ank	Plxnd1	Smyd3			10343297	Casp4	Lyst	10400072				10427807
				10530615				10591281	10587558	Cdc25c				10512061	Dtl		Ankrd13a	Pm20d1	Snapc1			10343301	Cbx4	Mab21l4	10343762				10427816
				10519007				10591418	10567213	Cdca2				10512851	Dut		Anpep	Pmepa1	Snx13			10343304	Cc2d2a	Macf1	10344260				10427910
				10490672				10591624	10343509	Cdca3				10512901	E2f1		Anxa6	Pnpla2	Snx17			10343308	Ccdc80	Manea	10472240				10427928
				10468929				10591978	10363007	Cdca5				10513195	E2f2		Ap2s1	Podxl	Sos2			10343311	Ccdc88c	Map2k4	10374880				10428052
				10505064				10592160	10599435	Cdca7l				10513869	E2f3		Ap3s1	Pomp	Sp4			10343314	Ccdc117	Map2k6	10390574				10428074
				10447619				10592303	10547553	Cdca8				10514000	E2f7		Aplp1	Porcn	Spata5			10343318	Cck	Map3k7	10492049				10428103
				10577144				10592447	10342910	Cdh11				10514173	E2f8		Arf5	Ppp1ca	Spred1			10343321	Ccnd2	Map4k3	10538963				10428119
				10458046				10592471	10338542	Cdk1				10514383	Ect2		Arhgap26	Prelid1	Spty2d1			10343326	Ccng1	Mapkbp1	10472058				10428192
				10410332				10592515	10585978	Cdkn3				10514590	Eif4e		Arhgdia	Prkab1	Srp68			10343327	Cct8	Marveld2	10531729				10428222
				10550730				10593167	10341023	Cdt1				10514713	Eme1		Arhgef2	Prp2	Srpr			10343330	Cd34	Mast4	10338109				10428238
				10372716				10594747	10557782	Cenpa				10515012	Ephb1		Arl2	Prr7	Stt3a			10343332	Cd151	Mccc1	10398678				10428441
				10345230				10594998	10338421	Cenpe				10515363	Erh		Arl8a	Prss12	Stx17			10343346	Cdc42bpb	Mcl1	10579089				10428594
				10456723				10595145	10574133	Cenpf				10516022	Erlec1		Armcx6	Psmb9	Stxbp4			10343347	Cdh4	Mcur1	10344109				10428736
				10439239				10595159	10360542	Cenph				10516296	Esco2		Arpc1b	Ptk2b	Stxbp5			10343369	Cdh13	Mdm2	10343731				10428744
				10342997				10595169	10340971	Cenpk				10516348	Espl1		Arpc2	Ptprb	Suclg2			10343375	Cds1	Mdn1	10505587				10428827
				10341145				10595496	10400072	Cenpm				10516435	Exo1		Arpc3	Pura	Synrg			10343390	Cds2	Mettl2	10579776				10428842
				10344604				10595768	10339848	Cenpn				10516551	Exosc8		Arsb	Pxdn	Taf1a			10343395	Cebpzos	Mfsd1	10424485				10428857
				10461898				10595798	10397112	Cep55				10516605	Ezh2		Atad1	Pygo2	Taok1			10343400	Celsr1	Mfsd7a	10410173				10428877
				10339097				10595836	10340647	Cep192				10516778	F830045P16Rik		Atf6b	Qk	Tapt1			10343408	Cep170	Mgll	10343937				10428983
				10341531				10596023	10437151	Cfp				10516884	Fam111a		Atg4a	Rab4b	Tasor2			10343411	Cers4	Mical3	10343417				10429329
				10555179				10596070	10503363	Chaf1a				10516943	Fanca		Atp5g2	Rab31	Tbc1d12			10343414	Cetn2	Micu1	10529758				10429389
				10516213				10596409	10574102	Chdh				10517147	Fancd2		Atp5g3	Ramp3	Tbck			10343424	Cfdp1	Mid2	10338074				10429391
				10477970				10596521	10339033	Chtf18				10517328	Fanci		Atp5k	Rassf5	Tbl1xr1			10343425	Cgnl1	Mindy2	10396608				10429641
				10497996				10597182	10574139	Cit				10517336	Fbxo5		Atp5mpl	Rbp1	Tent4b			10343426	Cgrrf1	Mkln1	10340388				10429657
				10534921				10597258	10555011	Ckap2				10517421	Fen1		Atp6v0e2	Rcn1	Terf2			10343430	Champ1	Mknk1	10343481				10429674
				10388241				10597266	10385893	Ckap2l				10517443	Fignl1		Atp6v1f	Ret	Tgfbr1			10343436	Chd7	Mlh3	10340284				10429739
				10379184				10597309	10340953	Ckb				10517559	Flg2		Atp8b2	Rflna	Thada			10343441	Chmp4c	Mmut	10339848				10429885
				10595404				10598075	10495059	Cks2				10518346	Fus		Atxn2	Rhbdl1	Thap2			10343453	Chpt1	Mpp5	10339098				10429926
				10488687				10598077	10503178	Clhc1				10518361	Fzr1		Auts2	Rhob	Timmdc1			10343464	Chst12	Mpzl2	10559919				10429972
				10391454				10598549	10344339	Clspn				10518366	Gabbr1		Aven	Rhov	Tm2d1			10343469	Chst13	Mrpl50	10482880				10430127
				10465278				10599001	10455873	Cnih2				10518532	Gadd45g		B3gnt8	Rhox6	Tm9sf2			10343473	Chst15	Mtif3	10475941				10430145
				10551355				10599243	10503204	Cntrob				10519241	Gas2l3		B4galnt1	Rnf223	Tm9sf3			10343482	Chsy3	Mtmr11	10591620				10430265
				10373826				10599317	10430649	Col4a4				10519392	Gdpd3		B4galnt3	Rnpepl1	Tmco4			10343485	Churc1	Mtmr12	10598029				10430519
				10485151				10600533	10338799	Col5a1				10519420	Ggnbp1		BC031181	Rogdi	Tmem63a			10343490	Cldnd1	Mtrr	10339876				10430536
				10500610				10601152	10408937	Col27a1				10519504	Gins3		BC034090	Rpl7a	Tmem87a			10343491	Clmn	Myo1c	10343190				10430593
				10391540				10601764	10395932	Cox6b2				10519516	Gli1		Bag1	Rpl10	Tmem87b			10343493	Cln3	Myo1d	10591630				10430693
				10343753				10602284	10408902	Crip1				10519713	Gm4924		Bcar1	Rpl10a	Tmem170			10343501	Clns1a	Myo1e	10522160				10430804
				10598664				10602722	10344537	Crispld1				10519747	Gm5589		Bcl9	Rpl11	Tmem170b			10343505	Clybl	Myo9a	10408767				10430834
				10343018				10602733	10495896	Crtc1				10519945	Gm15455		Bcl9l	Rpl13	Tmem245			10343510	Cmtm3	Myof	10454953				10430871
				10454580				10603228	10503170	Csf2ra				10520124	Gm24463		Bcorl1	Rpl19	Tmf1			10343512	Cnbp	N4bp1	10341624				10430920
				10524781				10603308	10440621	Cyp2s1				10520288	Gm42368		Bdh1	Rpl21	Tmx3			10343517	Cnksr1	Naaa	10338727				10430945
				10525016				10603543	10412126	Cyp27a1				10520815	Gmpr		Bend6	Rpl23a	Tmx4			10343522	Cnksr3	Nab1	10587446				10431284
				10435226				10603698	10357870	Cyp27b1				10520833	Gng5		Bicra	Rpl26	Tnnt2			10343523	Cnpy3	Narf	10457302				10431371
				10374106				10603746	10342932	D17H6S56E-5				10520982	Golim4		Bid	Rpl27a	Togaram1			10343524	Cnst	Nars2	10343067				10431424
				10465379				10603814	10431266	Dazap1				10521031	Gpc3		Blvrb	Rpl29	Traf5			10343528	Coa5	Nbas	10500237				10431486
				10535841				10603953	10342017	Dbf4				10521057	Grik4		Bmyc	Rpl36	Traf6			10343532	Cog6	Ncoa3	10584458				10431528
				10361682				10604403	10338258	Dctd				10521543	Gse1		Bop1	Rpl37a	Trappc10			10343537	Col6a1	Nedd4l	10344126				10431612
				10445875				10605051	10363281	Defa25				10521555	Gtf2a2		Borcs6	Rplp0	Trappc11			10343545	Col12a1	Nek1	10340947				10431802
				10496023				10605431	10520096	Defb6				10521690	Gtf2ird1		Bri3	Rplp1	Trim44			10343553	Commd5	Nf1	10444459				10431856
				10379998				10605505	10540472	Depdc1a				10521813	Gtse1		Bri3bp	Rps3a1	Trip10			10343561	Cops2	Nfkbia	10340156				10432006
				10380260				10605666	10574151	Dhrsx				10521848	H1f1		Brk1	Rps4x	Tshz2			10343564	Copz2	Nfkbiz	10537728				10432032
				10516765				10606060	10441787	Diap3				10521863	H1f5		Btbd10	Rps5	Tsn			10343578	Coq10b	Ngly1	10415640				10432101
				10341233				10606083	10340506	Dlgap5				10521927	H2-Eb1		Btd	Rps7	Tsr1			10343591	Cox7a2l	Nhsl1	10385893				10432122
				10399540				10606184	10463200	Dmrtc1c1				10521969	H2ac4		Cacnb1	Rps8	Tsr2			10343592	Cpa4	Niban1	10510162				10432256
				10426292				10606600	10498273	Dna2				10522149	H2ac15		Cacnb3	Rps9	Ttc21b			10343600	Cpe	Nicn1	10362633				10432281
				10515072				10606725	10574137	Dnaja1				10522160	H2ax		Cadm1	Rps15	Tubgcp5			10343613	Cplane2	Nipsnap2	10556082				10432298
				10516229				10606936	10503220	Dnmt1				10522303	H2az1		Calm3	Rps15a	Tut1			10343616	Cpne8	Nmnat1	10340263				10432398
				10488303				10607557	10340333	Dock6				10522668	H2bc1		Calml3	Rps27l	Txndc9			10343622	Cpped1	Nmrk1	10382115				10432573
				10602474				10607560	10341520	Dscaml1				10522676	H2bc3		Camk1	Rps29	Txndc11			10343626	Crabp1	Notch2	10571093				10432972
				10578539				10608018	10338068	Dsn1				10522802	H2bc8		Camk2g	Rtn4rl2	Uba2			10343627	Crim1	Npepps	10340720				10433034
				10386123				10608087	10608720	Dtl				10523001	H2bc9		Capg	S1pr1	Uba6			10343631	Crlf1	Nr1d1	10464070				10433292
				10340651				10608212	10486203	Dynlt1c				10523365	H2bc14		Carhsp1	S100a1	Ube2v2			10343638	Crot	Nr1d2	10406407				10433331
				10488816				10608263	10488322	Dyrk1a				10523727	H2bc18		Casp6	S100a14	Ublcp1			10343645	Cryl1	Nr4a1	10340739				10433352
				10467907				10608282	10341006	E2f1				10523785	H4c3		Castor1	Sbsn	Ubr1			10343646	Ctsl	Nsf	10343784				10433433
				10341921				10608365	10342301	E2f2				10523905	H4c6		Castor2	Scoc	Ubr3			10343649	Cx3cl1	Nsun4	10483667				10433472
				10372728				10608371	10420596	E2f7				10524004	H4c8		Cavin3	Scube2	Unc50			10343656	Cxcl12	Nsun6	10545308				10433536
				10498038				10608424	10344422	E2f8				10524018	Hacd2		Cbfa2t2	Sdk1	Upf2			10343659	Cyb5d2	Nufip1	10343302				10433639
				10582474				10608554	10389025	Ect2				10524020	Hadha		Cbll1	Sec61g	Urb1			10343662	Cyb5r3	Nxt2	10339214				10433656
				10359754				10608637	10585331	Edn2				10524079	Hadhb		Cbr1	Selp	Usp9x			10343666	Cyb5r4	Ocln	10587085				10433660
				10546092				10608664	10505705	Efemp1				10524150	Hal		Cbx8	Sem1	Usp12			10343667	Cyp2d22	Ocrl	10375503				10433691
				10606436				1110017D15Rik	10340156	Egr2				10525158	Haus4		Ccdc32	Sema4g	Usp16			10343671	Cyp26b1	Odr4	10571384				10433735
				10343744				1500009C09Rik	10545168	Eno1				10525381	Haus5		Ccdc92	Sema6a	Usp24			10343676	Cysltr1	Osbp	10341441				10433776
				10417689				1700007G11Rik	10574159	Ephb1				10525397	Haus7		Ccdc124	Serpinf1	Usp33			10343678	D17H6S53E	Osbpl3	10342148				10433797
				10400395				1700012A03Rik	10514466	Esco2				10525419	Hddc2		Ccnj	Serping1	Usp38			10343681	Dab2	Osbpl9	10557233				10433929
				10402142				1700018A14Rik	10340730	Espl1				10525452	Hirip3		Ccpg1	Sesn3	Usp42			10343682	Dach1	Oxct1	10349453				10433937
				10506004				1700022A21Rik	10568785	Etv4				10525780	Hmgb1		Cd63	Sfn	Utp6			10343685	Dapk2	Oxtr	10432180				10433940
				10542321				1700065I17Rik	10596041	Exo1				10525877	Hmgb2		Cdc5l	Sirt7	Utp15			10343687	Dbnl	P4ha1	10463404				10433996
				10377416				1700109F18Rik	10341580	F3				10525887	Hmgb3		Cdc34	Slc1a3	Utrn			10343689	Dbp	Palmd	10537834				10434003
				10342131				2310007B03Rik	10358259	Fam63b				10526069	Hmgn2		Cdc42ep1	Slc9a3r1	Uxs1			10343693	Dcaf5	Papolg	10462039				10434029
				10339751				3110035E14Rik	10440019	Fam64a				10526106	Hmgn3		Cdc42ep2	Slc22a23	Vdac1			10343695	Dcaf13	Parn	10413897				10434094
				10512156				3110082J24Rik	10401616	Fam177a				10526250	Hmmr		Cdc42ep5	Slc25a5	Virma			10343700	Dcun1d4	Parp14	10535653				10434148
				10339406				4921517D22Rik	10374560	Fanca				10526319	Hnrnpl		Cdc42se1	Slc38a5	Vps4a			10343703	Ddah2	Pcca	10344286				10434313
				10515352				4930404N11Rik	10503180	Fancd2				10526502	Hpf1		Cdca7	Slc39a6	Vps13a			10343708	Ddit4l	Pcdh7	10491601				10434366
				10339086				4930506C21Rik	10343673	Fancf				10526726	Hrob		Cdipt	Slc43a3	Vps26b			10343710	Ddx19a	Pcgf5	10343379				10434384
				10563659				4930512B01Rik	10574143	Fanci				10526743	Hsd11b2		Cdk2ap1	Slco2b1	Vps53			10343712	Ddx58	Pcmtd1	10338978				10434467
				10498180				4930515G01Rik	10343259	Fbln1				10526842	Hspa8		Cdk18	Smarcb1	Wdr35			10343718	Decr2	Pcmtd2	10482273				10434643
				10393614				4930562C15Rik	10449712	Fbxo5				10527268	Hspb6		Cdon	Smoc1	Wwc2			10343726	Dedd	Pdcd4	10342423				10434782
				10596043				4931440F15Rik	10368947	Fen1				10527306	Hspg2		Cenpb	Smox	Xpot			10343730	Dennd4a	Pdcl	10340161				10434815
				10524681				5730507C01Rik	10513154	Fhl2				10527475	Hyls1		Cers2	Sned1	Xrn1			10343732	Dhrs1	Pdlim5	10413059				10434869
				10418210				5730559C18Rik	10585986	Fosl1				10527528	Igf2bp3		Chmp4b	Snrnp27	Yae1d1			10343733	Dhrs3	Pdzrn3	10341140				10435015
				10338615				9130011E15Rik	10585984	Foxi3				10527624	Igfbp7		Chp1	Snrpa	Ythdf3			10343748	Dip2c	Pex7	10466682				10435024
				10354418				9430008C03Rik	10405686	Foxm1				10527694	Il36g		Chrna9	Snu13	Zbtb6			10343750	Dis3l	Pfkfb2	10433910				10435187
				10432492				9830107B12Rik	10341571	Foxo6				10527888	Impa2		Chst14	Sorbs2	Zbtb11			10343752	Dixdc1	Pgm2l1	10577070				10435212
				10456699				A530040E14Rik	10384566	Fscn1				10527918	Incenp		Ciapin1	Sox3	Zbtb14			10343754	Dkk3	Pgm3	10339419				10435226
				10417972				A530064D06Rik	10342229	Fus				10527936	Inha		Cib1	Sparcl1	Zbtb20			10343759	Dll1	Pgrmc1	10341337				10435305
				10394093				A630038E17Rik	10343785	Galnt11				10528120	Inpp5j		Cib2	Spon2	Zbtb37			10343765	Dmpk	Phka1	10516348				10435514
				10398920				AI413582	10344523	Gapdh				10528238	Ints7		Cisd2	Sprr1b	Zc3h12c			10343770	Dnajb2	Phkb	10475718				10435617
				10593671				AI747448	10340023	Gas2l3				10528484	Iqgap3		Cish	Srgn	Zc3h14			10343773	Dnajc3	Phykpl	10340311				10435654
				10344952				AY512931	10338355	Gins2				10528507	Irs1		Cited2	Srsf3	Zdhhc20			10343776	Dnal4	Pi4ka	10341054				10435714
				10424833				Abcc4	10423333	Gli1				10528523	Itpk1		Cited4	St3gal1	Zfp9			10343777	Dock8	Pibf1	10401335				10435832
				10409684				Abhd15	10527832	Gli2				10528583	Jpt1		Ckmt1	St3gal3	Zfp58			10343778	Dpy19l1	Pid1	10606989				10436253
				10364251				Abhd17a	10338851	Gm2799				10528880	Jpt2		Clba1	Stfa1	Zfp74			10343779	Dpy19l3	Pign	10396511				10436369
				10342947				Ackr2	10491605	Gm2837				10529995	Kcnn3		Clec2d	Sting1	Zfp113			10343786	Dram1	Pigv	10519241				10436608
				10339829				Acoxl	10574163	Gm4532				10530163	Kif2c		Clec11a	Stk39	Zfp148			10343795	Dsg2	Pik3c3	10577048				10436678
				10339127				Actrt2	10395227	Gm5172				10530592	Kif4		Clic1	Surf2	Zfp263			10343798	Dsp	Pik3cb	10340065				10436698
				10483563				Adamts14	10344396	Gm5523				10530892	Kif11		Cmtm4	Susd2	Zfp281			10343805	Dtd1	Pip4k2a	10533687				10436849
				10367931				Adap1	10428837	Gm5531				10531215	Kif14		Cmtm8	Syngap1	Zfp318			10343806	Dusp8	Pld1	10342657				10436892
				10437364				Adcyap1r1	10344553	Gm5803				10531323	Kif15		Cnnm4	Sytl1	Zfp330			10343814	Dusp14	Plekhf2	10392010				10436983
				10393320				Adora3	10338115	Gm6795				10531383	Kif18b		Col1a2	Tagln	Zfp398			10343817	Dzip1	Plekhh2	10339930				10437136
				10343030				Adra1d	10466606	Gm9374				10531428	Kif20a		Col6a2	Tek	Zfp563			10343827	Eapp	Plet1	10356997				10437160
				10342221				Agmat	10513152	Gm9513				10531529	Kif20b		Col18a1	Tgm2	Zfp652			10343835	Ecm1	Plpbp	10342293				10437174
				10511755				Agtr2	10338907	Gm9992				10531633	Kif22		Commd6	Thbs1	Zfp664			10343838	Ecsit	Pmp22	10590690				10437236
				10338085				Ahctf1	10573823	Gm10318				10531776	Kif23		Commd7	Tiam1	Zfp715			10343843	Edem3	Pnpla8	10338470				10437257
				10343149				Akna	10396511	Gm10584				10532150	Kif24		Commd10	Tie1	Zfp729b			10343846	Efcab1	Polr3a	10523365				10437330
				10424400				Aldoart1	10513158	Gm14484				10532157	Klk5		Cops6	Timp3	Zfp788			10343850	Efhd2	Polr3b	10343764				10437332
				10340580				Alox5ap	10578504	Gm14851				10532310	Klrg2		Copz1	Tinagl1	Zfp790			10343853	Efnb2	Polr3g	10338067				10437399
				10496169				Alppl2	10450982	Gm15455				10532332	Knl1		Cotl1	Tmem98	Zfp961			10343854	Egln1	Ppfibp1	10379957				10437443
				10362922				Als2cl	10396485	Gm16494				10533026	Knstrn		Cox4i1	Tmem151a	Zfyve9			10343859	Ehd2	Ppp1cb	10341881				10437499
				10480027				Alyref2	10374035	Gm20871				10533237	Kntc1		Cox5a	Tmem229b	Zfyve16			10343860	Ehd4	Pptc7	10602925				10437594
				10501676				Amn	10342926	Gmpr				10533446	Kpna2		Cox6a1	Tmem242	Zfyve21			10343861	Eif1ax	Prcp	10339093				10437639
				10382516				Amy2a5	10559837	Gpsm3				10533483	Lama5		Cox8a	Tmem255b	Zhx1			10343865	Eif3e	Prepl	10338512				10437664
				10385239				Angpt4	10342941	Grp				10533504	Lap3		Cox20	Tmsb4x	Zmpste24			10343882	Eif3f	Prlr	10339011				10437687
				10338528				Ankrd33b	10340358	Gstp1				10534575	Lce1a1		Cpeb2	Tnfrsf11b	Zmynd11			10343888	Eif3g	Pros1	10374621				10437817
				10396402				Ankrd34a	10342774	Gtse1				10534660	Lce1b		Cpne2	Tnfsf11	Zxdc			10343891	Eif3h	Prps2	10507059				10437852
				10351119				Ankrd45	10344144	H2-T10				10534694	Lce1c		Creb3l1	Tnik	Zyg11b			10343892	Eif3m	Prpsap2	10514441				10437942
				10415262				Apobec3	10381695	Haus4				10534966	Lce1h		Creb3l4	Tomm5				10343896	Elf1	Prss23	10540579				10438071
				10343970				Apol6	10343514	Haus7				10535034	Lce1m		Crip2	Tomm6				10343901	Ell2	Prxl2a	10491231				10438109
				10571728				Apold1	10394625	Heatr3				10535247	Lce6a		Crtap	Tomm22				10343909	Elp3	Psmd5	10341879				10438198
				10593213				Aqp5	10343685	Hist1h1a				10535629	Lig1		Crtc1	Tpm1				10343911	Eml1	Ptgr2	10585978				10438232
				10345482				Arhgap27	10338468	Hist1h1b				10535946	Lime1		Crtc2	Tpm2				10343912	Enc1	Ptgs2	10512431				10438245
				10362829				Arhgap30	10533367	Hist1h2aa				10536273	Lmnb1		Cryab	Tpm4				10343914	Endod1	Ptpn3	10364712				10438347
				10441359				Arid3a	10362294	Hist1h2ak				10536376	Lor		Cspg4	Tppp				10343919	Enpp4	Ptpn13	10435031				10438530
				10591009				Arnt2	10342136	Hist1h2an				10536494	Lrr1		Ctdnep1	Trav8d-1				10343931	Enpp5	Ptpn14	10415662				10438583
				10435470				Ascl2	10338867	Hist1h2ao				10536595	Lypd5		Ctdsp1	Trav13d-4				10343939	Entpd2	Ptpn21	10598027				10438672
				10385036				Atp7b	10497773	Hist1h2ba				10537102	Lztfl1		Ctnnbip1	Trf				10343943	Epcam	Pttg1ip	10578810				10439005
				10455472				Avil	10341616	Hist1h2bb				10537184	Macroh2a1		Ctps	Trim47				10343947	Epdr1	Rab2b	10506397				10439032
				10528227				Avpr1a	10342514	Hist1h2bc				10537316	Mad1l1		Ctsf	Trmt112				10343950	Ephx1	Rab11fip2	10457118				10439049
				10475437				B3gat1	10448094	Hist1h2be				10537353	Mad2l1		Ctsz	Trnp1				10343960	Eps8	Rab30	10602020				10439471
				10340729				B4galt5	10353989	Hist1h2bh				10537397	Mall		Ctxn1	Trp53inp2				10343961	Erap1	Ralbp1	10339301				10439701
				10452980				BC021614	10375265	Hist1h2bm				10537494	Map2		Cxcl9	Tspan6				10343962	Etf1	Ralgapa2	10604799				10439854
				10516007				BC043934	10342938	Hist1h2br				10537712	Mastl		Cyb5a	Tuba8				10343964	Extl3	Ralgps1	10338700				10439878
				10435897				Bahd1	10356601	Hist1h3a				10537849	Mbd6		Cyb5d1	Tubb2b				10343967	F8a	Rapgef2	10459723				10439881
				10385361				Barx1	10460118	Hist1h3d				10537934	Mboat2		Cyba	Txndc12				10343971	Fah	Rapgef5	10598023				10439895
				10562251				Bcmo1	10363868	Hist1h3f				10538201	Mcm2		Cyp2u1	Ubald1				10343976	Fam76a	Rasd1	10448094				10439980
				10340553				Bend4	10435789	Hist1h3g				10538318	Mcm4		Cystm1	Ube2d1				10343978	Fam81a	Rasgrp1	10339135				10440037
				10498064				Bicc1	10441902	Hist2h2aa1				10538356	Mcm5		Dap	Ubl7				10343985	Fam83b	Rc3h1	10342626				10440091
				10346960				Bmp3	10450069	Hist2h2ab				10538413	Mcm6		Dbt	Ucp2				10343991	Fam83c	Rchy1	10528120				10440206
				10369604				Bmp7	10556456	Hist2h2bb				10538755	Mcm7		Dcaf11	Uqcc2				10343997	Fam83f	Rel	10341102				10440307
				10600377				Bmp10	10468795	Hist2h3b				10538857	Mcm10		Dcakd	Uqcr11				10344001	Fam83h	Retreg1	10343307				10440427
				10420237				Btbd16	10342165	Hist2h3c1				10538963	Mcph1		Dcxr	Uqcrh				10344002	Fam110c	Retreg3	10410295				10440469
				10601449				Btnl2	10571274	Hivep3				10539002	Mcts1		Dda1	Urah				10344005	Fam114a1	Rev1	10365003				10440471
				10342295				C1qc	10339904	Hjurp				10539026	Melk		Ddt	Vim				10344009	Fam117a	Rhobtb1	10343874				10440483
				10338876				C2cd4b	10514558	Hmbs				10539104	Miip		Diras2	Vsir				10344014	Fam135a	Ric8b	10340023				10440491
				10483770				C77080	10453276	Hmga2				10539220	Mir7-1		Dlx3	Vtcn1				10344020	Fam162a	Ripk2	10343993				10440556
				10603485				C87414	10595466	Hmgb1				10539649	Mir598		Dmac1	Vti1b				10344023	Fam171b	Ripk4	10514520				10440558
				10529741				Cacnb2	10414433	Hmgb2				10539741	Mis18a		Dnaja4	Vwf				10344026	Fam210b	Rlf	10542636				10440570
				10547056				Calcoco2	10339269	Hmgn2				10539766	Mis18bp1		Dnlz	Wasf1				10344032	Fbxl21	Rnf13	10365344				10440770
				10340512				Camk1d	10423049	Hmmr				10539769	Mki67		Doc2b	Wbp2				10344036	Fbxo16	Rnf14	10539220				10440929
				10339874				Camta1	10591241	Hn1l				10540273	Mms22l		Dpm2	Wdr1				10344037	Fbxo21	Rnf141	10453766				10441003
				10404996				Car5a	10338713	Hnrnpa3				10540480	Mtfr2		Dpysl3	Wdr83os				10344039	Fbxo42	Rnf144b	10421749				10441115
				10493103				Card14	10437992	Hoxa4				10540935	Mtmr7		Dse	Wfdc3				10344041	Fbxw11	Rnf146	10414706				10441313
				10499666				Cartpt	10341788	Hoxb9				10540952	Mxd3		Duoxa1	Wipf2				10344044	Fgf1	Rnf216	10340060				10441342
				10344042				Casp4	10575993	Hoxc5				10541104	Mybl2		Dusp3	Xdh				10344047	Fgfr1	Rnf217	10470584				10441344
				10396074				Casz1	10341188	Hoxd4				10541191	Mycn		Dusp23	Ywhae				10344066	Fhdc1	Ro60	10557705				10441400
				10563852				Cbx3	10454809	Hoxd8				10541216	Naa20		Dynll2	Zdhhc12				10344067	Flot2	Rora	10340748				10441489
				10394471				Ccdc64b	10562911	Hsd11b2				10541484	Naa40		Dynlt3	Zfhx2				10344068	Foxq1	Rpe	10339392				10441511
				10379779				Ccdc85c	10403193	Idi1				10541545	Nasp		E130304I02Rik	Zfp457				10344079	Foxred2	Rpl3	10528482				10441620
				10568332				Ccdc121	10397145	Ifna5				10541785	Nav2		Ebp	Zfp827				10344081	Fstl3	Rpl7l1	10495059				10441797
				10363445				Ccdc135	10595753	Ifnl2				10542221	Ncapd2		Eci1	Znhit1				10344086	Fto	Rps13	10344247				10441864
				10344380				Ccl8	10354472	Ifnz				10542376	Ncapg		Edf1					10344089	Fundc1	Rps16	10505282				10441919
				10604523				Cd2	10342272	Igfbp7				10542665	Ncaph		Eef1akmt1					10344090	Fzd3	Rpsa	10342292				10441923
				10467139				Cd8a	10340746	Igfl3				10542745	Ndc80		Eef1e1					10344091	Fzd4	Rsad1	10542650				10441956
				10551760				Cd8b1	10381738	Igsf3				10542885	Nde1		Efemp2					10344095	Gabrp	Rsbn1l	10556381				10441973
				10452556				Cd52	10444459	Il22				10543512	Neil3		Efna1					10344100	Gadd45b	Rsl1d1	10342327				10441987
				10541067				Cd53	10343560	Incenp				10543709	Nek2		Efna2					10344104	Galnt2	Rtraf	10338613				10442052
				10339805				Cd83	10343064	Inpp5j				10543783	Nfil3		Efna3					10344107	Garre1	Rufy2	10526897				10442087
				10530633				Cd96	10522335	Iqgap3				10543835	Nkg7		Efna5					10344113	Gbe1	Sacm1l	10338198				10442172
				10531899				Cdh4	10584578	Itgb6				10543904	Nme1		Efs					10344119	Gdap2	Sar1b	10344144				10442219
				10530201				Cdkn2a	10342369	Kcng1				10544015	Npm1		Ehd1					10344128	Gfpt1	Scaper	10343068				10442231
				10384486				Cdkn2b	10489266	Kif2c				10544219	Nrbp2		Ehd3					10344129	Gfra1	Sdha	10513154				10442236
				10342442				Cdx1	10410656	Kif4				10544525	Nrm		Eif3k					10344131	Ggact	Sec14l4	10362379				10442238
				10409799				Cebpb	10453867	Kif11				10544720	Nsd2		Eif5a2					10344138	Ggh	Seh1l	10604832				10442341
				10395328				Celsr2	10450948	Kif14				10544732	Nsg1		Elf4					10344140	Gk5	Sel1l	10344353				10442396
				10480275				Ces1d	10425601	Kif15				10544768	Nsl1		Elof1					10344142	Glt8d2	Serinc1	10512352				10442435
				10530832				Chi3l3	10510162	Kif18b				10545339	Nuf2		Emilin3					10344145	Glud1	Serpinb8	10340226				10442580
				10421214				Chst3	10421749	Kif20a				10545346	Nup35		Emp3					10344148	Gmfb	Sfxn4	10339986				10442629
				10450694				Chst8	10533659	Kif20b				10545394	Nup43		Ephx2					10344154	Gna15	Sgms1	10491617				10442691
				10526113				Cidea	10530683	Kif22				10545576	Nup93		Epop					10344156	Gnao1	Sgpl1	10342255				10442904
				10396177				Cilp2	10355227	Kif23				10545629	Nusap1		Ergic1					10344159	Gne	Sh3d19	10343839				10442922
				10504743				Cited1	10408455	Kif24				10545697	Nxf1		Esrra					10344164	Gnpnat1	Sh3tc2	10475051				10442968
				10346576				Ckm	10340337	Kifc5b				10545760	Odf2		Etv5					10344168	Gnptab	Siae	10409737				10443021
				10344137				Clca3	10573342	Kifc5c-ps				10546066	Oip5		Exosc1					10344169	Golph3	Sike1	10341264				10443131
				10365601				Cldn4	10343699	Klf14				10546538	Orc6		Ezr					10344173	Gopc	Sin3b	10412177				10443244
				10496397				Clec3a	10592531	Klk10				10546567	Orm1		Faap20					10344176	Gosr1	Sipa1l2	10342679				10443319
				10357917				Clnk	10340253	Klrg2				10546760	Otop3		Fads6					10344177	Gpc4	Slc2a1	10576696				10443332
				10340191				Cmip	10340227	Knstrn				10547410	Parp8		Faim2					10344186	Gpkow	Slc3a2	1700029J07Rik				10443360
				10473547				Col2a1	10346722	Kntc1				10547936	Parpbp		Fam83a					10344187	Gpnmb	Slc9a8	1700054O19Rik				10443449
				10545583				Col5a3	10527213	Kpna2				10548030	Pask		Fam83d					10344190	Gpr137b-ps	Slc12a6	1700109H08Rik				10443482
				10544815				Col6a5	10586244	Krt17				10548727	Pbk		Fam83g					10344199	Gprin3	Slc15a1	2310067E19Rik				10443550
				10525439				Col9a2	10574141	Krtap5-1				10548899	Pclaf		Fam89b					10344203	Grem1	Slc22a3	2410002F23Rik				10443561
				10556598				Col22a1	10443527	Krtap5-4				10549402	Pcna		Fam98a					10344207	Grhpr	Slc22a5	2610008E11Rik				10443817
				10377695				Colec11	10343807	Lama5				10549445	Pcsk6		Fam102b					10344209	Grina	Slc23a2	2700049A03Rik				10443940
				10412011				Colq	10582719	Lap3				10549447	Pdk4		Fam104a					10344211	Gsdma3	Slc25a24	2900052L18Rik				10443949
				10481135				Cryba4	10341568	Lasp1				10549473	Peak1		Fam110a					10344222	Gsn	Slc35f2	4632427E13Rik				10444056
				10343876				Crygn	10341966	Lce3c				10549497	Pfas		Fam117b					10344233	Gstt1	Slc37a3	4833420G17Rik				10444079
				10454632				Csf1r	10339001	Ldlr				10549536	Pidd1		Fam167a					10344257	Gstt3	Slc38a6	4932438A13Rik				10444114
				10389842				Csrnp2	10518679	Lgals3bp				10549552	Pimreg		Fam171a2					10344261	Gtpbp4	Slc38a7	4933439C10Rik				10444137
				10338576				Ctla2b	10589800	Lgals4				10549569	Pkmyt1		Fam220a					10344262	H2-M3	Slmap	5031425E22Rik				10444420
				10603478				Ctsw	10503182	Lgr6				10549615	Pla2g3		Fasn					10344271	Hadh	Slu7	6720489N17Rik				10444436
				10599514				Cwc25	10502772	Lig1				10549899	Plk1		Fbln1					10344272	Hagh	Smim10l1	AW554918				10444524
				10409031				Cxcl11	10362104	Lmcd1				10550003	Plk4		Fbxo31					10344274	Has2	Smoc2	Aasdh				10444719
				10391612				Cxcr6	10338818	Lmnb1				10551423	Pltp		Fbxo36					10344276	Hebp2	Smyd2	Acbd5				10444895
				10506870				Cyfip2	10339276	Lmtk3				10551426	Pmf1		Fgf18					10344278	Helz2	Snap23	Ackr3				10444911
				10342577				Cyp2a4	10342871	Lrdd				10551464	Pnkd		Fgfrl1					10344282	Hexim1	Snapin	Acsl5				10444936
				10350777				Cyp2a5	10544976	Lrrc56				10551815	Pnn		Fhl3					10344285	Hgh1	Snx12	Adamts14				10444957
				10341016				Cyp2a12	10343740	Lsm7				10551865	Pnpla7		Fis1					10344287	Hibadh	Snx14	Adgrl2				10445430
				10357003				Cyp2c68	10339801	Ly6e				10551981	Pola2		Fjx1					10344290	Hif1a	Snx16	Adnp2				10445442
				10509930				D630039A03Rik	10595109	Mad2l1				10552030	Polb		Flnc					10344291	Hivep1	Socs6	Agtpbp1				10445458
				10374430				Dab1	10560709	Mcm2				10552242	Pold1		Flt3l					10344292	Hk1	Spag9	Ahi1				10445496
				10339040				Dact3	10399457	Mcm3				10552264	Pold3		Fndc4					10344293	Homer2	Spop	Akap11				10445574
				10595288				Dbh	10343878	Mcm4				10552320	Pole		Foxj2					10344294	Hoxb2	Sppl2a	Akap13				10445607
				10408162				Dbx2	10554375	Mcm5				10552440	Polq		Foxk2					10344296	Hps3	Spry1	Alkbh8				10445670
				10593713				Dedd2	10343800	Mcm6				10552681	Ppil1		Foxp4					10344298	Hsdl1	Sptan1	Als2cl				10445674
				10436967				Defb9	10513145	Mcm7				10553568	Ppp1r12b		Fpgs					10344303	Hspa4l	Sptlc1	Anapc1				10445695
				10372743				Des	10498978	Mcm10				10553913	Prc1		Fxyd6					10344305	Ibtk	Sqor	Angel2				10445796
				10430510				Desi2	10344143	Mctp1				10553993	Proser3		Fzd2					10344328	Id4	Sqstm1	Ank3				10445875
				10463112				Dfnb59	10343881	Megf6				10554392	Prr11		Fzd5					10344354	Idh3a	Stim1	Ankrd11				10445941
				10338322				Dhrs7c	10345183	Melk				10554839	Psip1		Fzd9					10344361	Ier2	Stox2	Ankrd16				10446207
				10492335				Diras1	10472097	Mettl23				10555055	Psrc1		Gadd45gip1					10344365	Ier3	Stx3	Ankrd49				10446402
				10564805				Dmrt2	10342953	Mir25				10556216	Ptch2		Gal3st1					10344367	Iffo2	Stxbp3	Ankzf1				10446613
				10340366				Dmrta1	10349953	Mir92b				10556246	Ptges3		Gamt					10344368	Ifi27	Styx	Ano9				10446693
				10520513				Dnah7b	10355464	Mir150				10556426	Ptma		Gcat					10344369	Ifih1	Sugt1	Anp32e				10446756
				10592237				Dnajb8	10396421	Mir181d				10556764	Ptpru		Gde1					10344372	Ift52	Supt3	Antxr1				10446804
				10579894				Dnajc6	10390022	Mir210				10557033	Pxmp2		Gdf10					10344373	Igbp1	Svil	Aopep				10446833
				10522090				Dnpep	10338925	Mir328				10557206	Pygb		Gdpd5					10344378	Igf2r	Szt2	Ap4b1				10447167
				10344505				Dock6	10386652	Mir667				10557213	Racgap1		Get3					10344391	Igsf10	Tap1	Apcdd1				10447275
				10418193				Dppa2	10427461	Mir680-3				10557233	Rad18		Gfra2					10344395	Il4ra	Taz	Apex2				10447286
				10498309				Dtx4	10397249	Mis18bp1				10557355	Rad21		Gid4					10344403	Il6st	Tbc1d5	Aqr				10447412
				10380514				Dusp5	10367843	Mki67				10557853	Rad51		Glcci1					10344406	Il20rb	Tbc1d14	Arap2				10447431
				10339980				Dydc1	10394833	Mob3b				10558295	Rad51ap1		Gli3					10344411	Il33	Tbc1d17	Arhgap10				10447437
				10410452				Dydc2	10422436	Mrto4				10558436	Rad54l		Glis2					10344413	Il34	Tbc1d23	Arhgap12				10447619
				10593492				E030011O05Rik	10553813	Mt3				10558847	Ralgps2		Glo1					10344416	Ilrun	Tbc1d32	Arhgef5				10447675
				10355152				E130309D02Rik	10599736	Mthfd2				10558914	Rangap1		Gm2a					10344418	Imp3	Tef	Arhgef10				10447897
				10432923				E230008N13Rik	10368675	Mxd3				10559558	Rasgef1b		Gm6194					10344420	Ino80c	Tgfbr3	Arid2				10448202
				10454993				Ecel1	10339767	Mybl2				10560043	Rbbp4		Gm10007					10344435	Inpp5a	Thoc3	Arid4a				10448214
				10342193				Eed	10343921	Mycn				10560070	Rbm33		Gm10767					10344436	Insig2	Tjp1	Arid4b				10448235
				10435514				Ehf	10512022	Myh9				10560304	Rcc1		Gm13884					10344443	Ippk	Tlcd4	Arih2				10448350
				10353899				Elf2	10451481	Myo18b				10560816	Reep4		Gna11					10344444	Irak3	Tle4	Arrdc3				10448424
				10357158				Elf4	10600593	NA				10560818	Rfc2		Gna12					10344445	Irgm1	Tm4sf1	Arv1				10448582
				10469110				Elfn2	10471909	Ncapd2				10561345	Rfc5		Gnb1l					10344448	Irx3	Tmc7	Atad2				10448593
				10343078				Emb	10418879	Ncapd3				10561690	Rhbdf2		Gng7					10344450	Isca1	Tmem19	Atad5				10448631
				10558961				Entpd2	10414460	Ncapg				10562320	Rhno1		Gns					10344460	Itch	Tmem43	Atg13				10448707
				10428353				Ephb2	10338617	Ncapg2				10562491	Rmnd5b		Gorasp1					10344462	Itga2	Tmem64	Atl3				10448748
				10539653				Esrrb	10439249	Ncaph				10562548	Rnf26		Gpr153					10344463	Itga4	Tmem135	Atm				10448811
				10472916				Etv1	10571093	Nckap5l				10562578	Rpa1		Gprc5c					10344473	Itga5	Tmem159	Atp2b4				10449051
				10507500				Exoc3l4	10338168	Ndc80				10562605	Rpa2		Gpx4					10344474	Itgav	Tmem168	Atp9b				10449071
				10338519				Extl1	10449284	Neil3				10563260	Rpa3		Grcc10					10344478	Itm2a	Tnip2	Atp10a				10449163
				10388520				F2	10339748	Nek2				10563649	Rpl9		Gskip					10344482	Itpkb	Top1mt	Atp10d				10449266
				10574976				F830045P16Rik	10508917	Ngf				10563829	Rpl21		Gstk1					10344483	Itpripl2	Tox4	Atp11c				10449295
				10340924				F930015N05Rik	10340641	Ngfr				10564343	Rpl23a		Gstm1					10344486	Jarid2	Tpbg	Atrx				10449419
				10401267				Fam89a	10339392	Nhsl1				10564436	Rpl38		Gstm2					10344492	Kbtbd4	Trappc8	Avl9				10449581
				10381697				Fam166a	10519988	Nkx2-5				10564563	Rps2		Gstm4					10344501	Kcnj2	Trim24	BC055324				10449602
				10416379				Fbln7	10432540	Nlrc5				10565072	Rrm1		Gstm5					10344502	Kcnk2	Trip11	Baz2b				10449631
				10394429				Fbxo6	10513455	Nnt				10565081	Rrm2		Gstm6					10344506	Kcnk10	Trip12	Bbox1				10449699
				10442643				Fcer1g	10590844	Nop56				10565193	Runx3		Gstm7					10344517	Kcnma1	Trmt1	Bcl6				10449815
				10380689				Fcrl5	10396008	Npm3-ps1				10565330	Sash1		Gsto1					10344518	Kctd4	Trmt10b	Bclaf1				10449854
				10396064				Fev	10493307	Nrbf2				10565514	Scnn1b		Gstp1					10344520	Kctd21	Trpc1	Bdp1				10449873
				10480714				Fga	10607346	Nrg1				10565547	Scnn1g		Guk1					10344521	Keap1	Trpv3	Bod1l				10449914
				0610009B22Rik				Fgf17	10344347	Nrxn2				10565612	Sdr9c7		Gulo					10344536	Khk	Ttc1	Brd8				10449926
				0610012G03Rik				Fgfbp1	10531166	Nsl1				10565712	Sema5a		Hcfc1r1					10344539	Kidins220	Ttc3	Brd9				10449989
				1110004F10Rik				Fitm1	10341513	Nucks1				10565738	Septin11		Hexa					10344544	Kifbp	Ttc4	Btbd3				10449991
				1110008F13Rik				Fmnl1	10402249	Nuf2				10565862	Serpina3b		Hexb					10344546	Kifc3	Ttc27	Caprin2				10450025
				1110057K04Rik				Fndc5	10341847	Nupr1				10565873	Sfswap		Hey1					10344548	Klc1	Ttc37	Carmil1				10450034
				1700123O20Rik				Fndc7	10356345	Nusap1				10566050	Sgk1		Hhip					10344549	Klhl42	Ttc39b	Casp2				10450055
				1810058I24Rik				Foxb2	10344382	Olfr401				10566161	Sgo1		Hid1					10344555	Kpna6	Ttpa	Cbx5				10450103
				2010107E04Rik				Foxd2	10353219	Olfr1347				10566281	Sgo2a		Higd2a					10344556	Krt1	Tut7	Ccar1				10450126
				2210016F16Rik				Foxd3	10460696	Ost4				10567043	Shcbp1		Hipk2					10344563	Krt14	Txlng	Ccdc191				10450296
				2310014L17Rik				Foxd4	10503168	Oxct2b				10567103	Shmt1		Hmcn1					10344564	Krt24	Ube2w	Cchcr1				10450369
				2310030G06Rik				Foxe1	10440186	Paox				10567173	Ska3		Hmox1					10344579	Krt75	Ube3a	Ccne2				10450435
				2310047M10Rik				Foxe3	10343895	Pappa				10568221	Slbp		Homez					10344588	Kyat3	Ube3c	Ccnl1				10450579
				2410004B18Rik				Foxk1	10594802	Pask				10568328	Slc4a3		Hoxc8					10344592	Lactb	Ubl3	Ccnl2				10450640
				2410066E13Rik				Foxl1	10343481	Pbk				10568355	Slc7a2		Hoxc13					10344594	Lactb2	Ufd1	Ccnt1				10450682
				2410127L17Rik				Foxl2	10357363	Pcif1				10568859	Slc38a4		Hras					10344596	Large1	Ufl1	Ccnt2				10451004
				2610001J05Rik				Foxq1	10375360	Pcna				10569306	Slc46a2		Hs6st1					10344602	Ldha	Ulk3	Cd44				10451110
				3110001D03Rik				Fthl17	10404402	Pcsk6				10569569	Slfn9		Hspa2					10344605	Lgals7	Unc13b	Cd46				10451238
				3110002H16Rik				Fut7	10524327	Pdlim2				10569830	Smc2		Htr1d					10344609	Lgals8	Uprt	Cdadc1				10451363
				4632428N05Rik				Gadd45a	10338294	Phldb1				10569985	Snora23		Iars					10344611	Lhfp	Uso1	Cdc37l1				10451421
				4833439L19Rik				Gal3st2	10540283	Piezo1				10569994	Snora74a		Icam1					10344614	Lima1	Usp22	Cdc40				10451650
				4930430F08Rik				Galnt6	10443027	Pkmyt1				10570119	Snord35a		Id1					10344618	Limd1	Usp25	Cdk5rap1				10451884
				4930453N24Rik				Galnt9	10607562	Pkn3				10570397	Snord42a		Ids					10344620	Lnx2	Ust	Cdk5rap2				10451907
				5730508B09Rik				Galr3	10342634	Pla2g3				10570666	Snord49a		Ier5					10344674	Lonp2	Vamp7	Cdk10				10451918
				9930014A18Rik				Gbx1	10440560	Pla2g7				10570771	Snord53		Ier5l					10344705	Lonrf1	Vcpip1	Cdk12				10452000
				A430005L14Rik				Gcnt4	10343729	Plb1				10570786	Snrnp70		Ifi30					10344715	Loxl4	Vma21	Cdt1				10452030
				A630007B06Rik				Gfod1	10578572	Pld2				10570957	Snrpd1		Ifitm2					10344719	Lpar2	Vps8	Cenpc1				10452047
				AA987161				Ggt7	10472034	Plk1				10570982	Snrpg		Ifngr2					10344725	Lrat	Vps11	Cenpo				10452110
				Aamp				Gipc3	10463404	Plk4				10571415	Snx5		Ift20					10344743	Lrp1	Vps18	Cep57				10452118
				Abcg1				Gm101	10383532	Pmf1				10571474	Soat1		Ift27					10344797	Lrrc59	Vps35	Cep95				10452213
				Abcg2				Gm1549	10342644	Pno1				10571621	Spag5		Igdcc4					10344922	Lrrfip2	Vps39	Cep192				10452228
				Abhd13				Gm4005	10352661	Pola2				10571647	Spata24		Igf2					10344924	Ltb4r1	Vps41	Cep295				10452356
				Abracl				Gm4971	10339015	Pold1				10572161	Spc24		Igfbp6					10344935	Ltb4r2	Wars2	Cep350				10452404
				Acaa2				Gm5105	10384795	Pole				10572253	Spc25		Igsf9					10345030	Lypd6	Washc4	Cflar				10452470
				Acadl				Gm5169	10361918	Polq				10572419	Spock2		Il17rd					10345032	Lyrm2	Wdr47	Chd9				10452633
				Acbd5				Gm5294	10341855	Ppia				10572449	Srrt		Inhbb					10345065	Maco1	Wdsub1	Chek1				10452643
				Acbd6				Gm5434	10396956	Ppil1				10572596	Srsf10		Insyn1					10345079	Maf	Xbp1	Chl1				10453047
				Acer2				Gm5483	10504499	Ppox				10572730	Ssh2		Ipo13					10345089	Man1a2	Xpnpep3	Chordc1				10453062
				Acot1				Gm5622	10341229	Ppp1r2				10572989	Stil		Irx4					10345099	Man2a1	Yes1	Cir1				10453082
				Acox1				Gm5662	10482434	Prc1				10573048	Stmn1		Iscu					10345101	Maob	Yipf5	Cirbp				10453114
				Acp1				Gm5891	10341451	Prh1				10573703	Sval2		Isg20					10345172	Map2k1	Zbtb10	Ckap5				10453141
				Acp5				Gm6455	10363786	Prkag3				10574436	Syce2		Ism1					10345190	Map3k20	Zc2hc1a	Clcn3				10453216
				Actr2				Gm6762	10491721	Prlh				10574456	Szt2		Itm2c					10345197	Mapkapk3	Zdhhc13	Cldn1				10453272
				Actr6				Gm8074	10459703	Prosc				10574632	Tacc3		Jazf1					10345200	Mapre2	Zfand2a	Clip1				10453562
				Actr10				Gm8096	10361807	Prp2				10574718	Taf1d		Kank2					10345212	Marveld1	Zfp51	Clk1				10453690
				Acvr1b				Gm8912	10342810	Prr5				10574812	Taf9		Kcnh3					10345224	Mavs	Zfp110	Clk4				10453721
				Adat2				Gm10375	10363641	Prr11				10575302	Tbc1d31		Kctd1					10345226	Mblac2	Zfp248	Cluap1				10453736
				Adcy9				Gm10638	10401149	Ptbp1				10575363	Tcf19		Kctd10					10345228	Mccc2	Zfp292	Cnot6				10453900
				Adora2b				Gm12070	10602977	Ptch1				10575609	Tead4		Kctd17					10345352	Medag	Zfp317	Cnot10				10454093
				Aga				Gm12191	10551435	Ptch2				10576373	Tepsin		Kdelr1					10345370	Mef2a	Zfp354c	Cntrl				10454154
				Aggf1				Gm13103	10365971	Pxmp2				10576391	Tfdp1		Kdf1					10345387	Meis2	Zfp397	Cobl				10454202
				Agpat2				Gm16287	10412082	Pyy				10576403	Tgm3		Kdm1b					10345393	Met	Zfp518a	Cog5				10454469
				Ahcy				Gm20815	10599200	Qk				10576661	Ticrr		Kif21b					10345401	Mfn2	Zfp644	Coq2				10454483
				Ahcyl2				Gna14	10591022	Rac3				10576924	Timeless		Klc3					10345438	Mfsd9	Zfp729a	Cplane1				10454564
				Aig1				Gng13	10513268	Racgap1				10577070	Tipin		Kmt5a					10345440	Mgst1	Zfp809	Crnde				10454786
				Aimp1				Golph3	10400326	Rad18				10577230	Tk1		Krt6a					10345457	Micu2	Zfp846	Crybg3				10454831
				Ak1				Gorasp2	10514072	Rad51				10577395	Tmed2		Krt42					10345509	Mier3	Zfp867	Csgalnact2				10454842
				Ak4				Gpaa1	10587446	Rad51ap1				10577412	Tmem198b		Krtap7-1					10345527	Mill1	Zfp869	Csnk1g3				10454944
				Akap10				Gpank1	10596072	Rad54b				10577544	Tmem256		Krtap8-1					10345529	Mitf	Zfp939	Cspp1				10455372
				Akirin1				Gpd1l	10498802	Rad54l				10577598	Tonsl		Krtcap2					10345546	Mkrn2	Zkscan1	Ctso				10455656
				Akr1a1				Gpr68	10465853	Rccd1				10577633	Top2a		L1cam					10345548	Mme	Zmym6	Cyp2j6				10455974
				Alg10b				Gpr162	10569280	Rfx2				10577838	Tpx2		Lamtor1					10345550	Mmgt2	Zrsr1	Cyp2j9				10455989
				Alg14				Gprc6a	10496956	Rhbdf2				10577866	Trib2		Larp4					10345554	Mn1		Cyp2s1				10456194
				Alkbh8				Gpsm1	10354868	Rmnd1				10577903	Trim59		Lefty1					10345571	Mpc1		Cyp39a1				10456206
				Amigo2				Gpt	10558134	Rmrp				10578138	Trip13		Lgmn					10345840	Mrpl9		Ddb2				10456317
				Anapc13				Gpt2	10586700	Rnu1b1				10578189	Troap		Lhx2					10345855	Mrpl38		Ddx11				10456378
				Ankrd13a				Gramd1b	10338910	Ror1				10578262	Tspan8		Limk1					10345877	Msantd4		Ddx39b				10456522
				Ankrd22				Grap	10361065	Rpl10				10578287	Ttk		Lipa					10345879	Msn		Ddx42				10456566
				Ano10				Grap2	10491780	Rpl13				10578322	Tubb4b		Lix1l					10345882	Msrb3		Dek				10456579
				Anpep				Gria1	10506939	Rpl15				10578391	Tubb5		Lman2					10345895	Mtarc2		Dennd6b				10456601
				Ap1s3				Grid1	10503334	Rpl17				10578574	Txnrd1		Lmo4					10345902	Mtfr1l		Dgcr8				10456622
				Ap3s1				Grifin	10546775	Rpl19				10578703	Tyms		Lmx1b					10345921	Mtmr4		Dhx9				10456798
				Apex1				Grm2	10395538	Rpl21				10578922	U2af2		Lpar3					10345928	Mtmr9		Dlc1				10456814
				Aph1b				Gsc	10342578	Rpl23a				10579049	Ube2c		Lpcat4					10346015	Mvp		Dmtf1				10456891
				Apopt1				H2-DMa	10403229	Rpl27				10579052	Ube2t		Lrfn1					10346067	Myc		Dnajc9				10456922
				Aqp1				H2-M10.4	10400165	Rpl27a				10579079	Uevld		Lrp10					10346069	Myd88		Dnm1l				10456974
				Aqp3				Hand1	10368782	Rpl29				10579776	Uhrf1		Lrp12					10346098	Myh9		Dock1				10456995
				Arfgef2				Hcls1	10440099	Rpl31				10579799	Ung		Lrrc4					10346107	Myo9a		Dock5				10457223
				Arfip1				Henmt1	10399198	Rpl35				10579812	Vars		Lrrc8a					10346109	Nars		Dock6				10457357
				Arfrp1				Hey2	10349661	Rpl35a				10579830	Vgll3		Lrrn3					10346116	Nckap5		Dock9				10457385
				Arhgef2				Heyl	10365302	Rpl39				10580169	Vsig10l		Ltbp2					10346168	Ncoa4		Dop1a				10457465
				Arid4a				Hfe2	10417757	Rprl1				10580391	Vwa2		Ly96					10346250	Ndfip1		Dusp6				10457546
				Arid4b				Hhipl1	10492136	Rprl2				10580486	Wdr62		Lyplal1					10346269	Ndrg1		Dync2h1				10457598
				Arl4a				Hic1	10540241	Rps2				10580582	Wfdc5		Mad2l2					10346321	Ndrg3		Echdc1				10457640
				Arl5b				Hmha1	10536505	Rps4x				10580875	Wnk2		Mafa					10346448	Necap2		Efemp1				10457669
				Arl14ep				Hoxb13	10400336	Rps4y2				10580986	Xkrx		Maml3					10346544	Nelfb		Eif2s3y				10457731
				Armcx3				Hoxd11	10363265	Rps8				10581111	Zbed3		Manba					10346592	Nf2		Eif4a2				10457780
				Armcx6				Hp	10498623	Rps12				10581473	Zfp367		Manbal					10346762	Nfe2l1		Eif5				10457862
				Arpc5				Hpse	10497399	Rps25				10581523	Zfp382		Mansc1					10346783	Ngef		Elac1				10457948
				Arrdc4				Hrk	10463410	Rpsa				10581636	Zfp760		Map1lc3a					10346874	Nipa1		Elp1				10458033
				Art4				Hs6st3	10583825	Rragc				10582074	Zfp935		Map6					10346876	Nln		Eogt				10458052
				Asap1				Hspa1l	10491922	Rrm1				10583207	Zgrf1		Map7d1					10346928	Nmt1		Epc1				10458090
				Asb3				Htr1f	10501832	Rtel1				10583228	Zranb1		Mapk3					10346938	Noa1		Erbb3				10458098
				Atg3				Ifna7	10484371	Sacs				10583297	Zwilch		Mapk7					10347018	Nob1		Erbin				10458164
				Atg4a				Ifna13	10475987	Sap25				10583312			Mapk8ip1					10347033	Nog		Ercc5				10458251
				Atg5				Igf2bp1	10488108	Scaf1				10583340			Mapkapk2					10347115	Notch1		Ercc6				10458293
				Atg14				Igfbp2	10361323	Scarna13				10583610			Marchf9					10347158	Notch3		Ercc6l2				10458398
				Atl2				Igk	10555892	Scnn1b				10583905			Marcksl1					10347163	Nr2c1		Eri2				10458430
				Atp5g3				Ikzf1	10340993	Scoc				10584067			Max					10347210	Nr3c1		Etfdh				10458461
				Atp6ap1				Il2rb	10511843	Sec62				10584071			Mcrip1					10347214	Nr3c2		Exoc1				10458478
				Atp6ap2				Il7r	10384782	Sema3f				10584162			Mdh1					10347277	Nr4a2		Exoc5				10458534
				Atp6v0a4				Il22	10568464	Sgol1				10584231			Mea1					10347291	Nsa2		Fam133b				10458731
				Atp6v0c				Il27ra	10453178	Sgol2				10584572			Med10					10347295	Nsun3		Fam214a				10458804
				Atp6v0d1				Insl6	10542264	Sirpb1a				10584758			Med22					10347364	Nt5dc3		Fam221a				10458823
				Atp6v0e				Iqca	10497646	Sirt4				10585201			Med28					10347398	Ntf3		Fam234b				10459158
				Atp6v0e2				Iqcd	10565437	Ska3				10585233			Med29					10347491	Nub1		Fbxl5				10459236
				Atp6v1c1				Irf2bpl	10517312	Slc7a1				10585301			Mesp2					10347503	Nudt9		Fbxl6				10459375
				Atp6v1e1				Irf4	10565759	Slc7a5				10585358			Mettl26					10347593	Nus1		Fbxl12				10459391
				Atp6v1f				Irf5	10466441	Slc16a3				10585444			Mien1					10347650	Nxn		Fbxl20				10459481
				Atp8b2				Irs3	10346695	Slc38a4				10585474			Mif					10347662	Oat		Fbxw8				10459590
				Atp11c				Itga7	10462957	Slco3a1				10585625			Mir205					10347726	Ociad2		Firre				10459604
				Atrnl1				Itgae	10479726	Slco4a1				10585940			Mir497					10347732	Ogfod3		Fnbp1l				10459705
				Atxn7l3				Itgal	10555303	Slfn9				10586064			Mir692-1					10347734	Ola1		Fnbp4				10459905
				Atxn7l3b				Itgb2	10344608	Smc2				10586130			Mlec					10347772	Ophn1		Fndc3a				10459944
				Auh				Itgb2l	10438980	Sms				10586184			Mmp11					10347774	Oplah		Fry				10460018
				Aven				Itgb7	10530910	Snora3				10586397			Mmp15					10347779	Osbpl2		Fubp1				10460057
				B4galnt3				Itk	10340898	Snora73a				10586441			Mob1b					10347781	Oser1		G2e3				10460061
				B4galt4				Kazald1	10440564	Snora73b				10586477			Mob3a					10347790	Oxsm		Gabpb2				10460359
				BC003331				Kcnh2	10419370	Snord53				10586604			Mospd3					10347860	P2ry1		Gan				10460461
				BC017643				Kcnk5	10573803	Snord95				10586724			Mov10					10347895	P3h2		Gcfc2				10460573
				BC022687				Kcnk12	10417183	Snrpd2				10586759			Mpc1					10347921	Pafah1b1		Gen1				10460591
				BC023829				Kcnk16	10361104	Snrpg				10586773			Mpst					10347988	Pak6		Gins4				10460631
				BC027231				Kcnmb4	10419038	Snx14				10586880			Mpv17					10348000	Pam		Gls				10460645
				BC030336				Klf3	10437023	Sorcs2				10587085			Mpv17l2					10348062	Papss1		Glul				10460666
				BC031181				Klhdc9	10411899	Sox3				10587107			Mpzl1					10348070	Pard6g		Gm1976				10460706
				Bag1				Klhl9	10342684	Sox13				10587368			Mras					10348131	Parp12		Gmds				10460787
				Bccip				Klk1b3	10542200	Spag5				10587419			Mreg					10348144	Pawr		Gmeb2				10460841
				Bcl2				Krt23	10401473	Spata24				10587651			Mrgpre					10348166	Pbx1		Golga1				10460879
				Bcorl1				Krt78	10357051	Spc24				10587695			Mrgprf					10348194	Pcbd1		Golt1b				10460891
				Bdh1				Krtap10-4	10338514	Spc25				10587892			Mrpl23					10348240	Pcbp3		Gpatch8				10460926
				Bet1				Ksr1	10338399	Spin2-ps1				10588024			Mrpl36					10348376	Pcolce2		Grb14				10461012
				Bet1l				Lao1	10389010	Sprr2a1				10588049			Mrpl40					10348420	Pctp		Grk6				10461028
				Bicd2				Laptm5	10341107	Sqle				10588083			Mrpl43					10348471	Pcyox1		Gtf3c2				10461164
				Bid				Lat	10494839	Ssty2				10588091			Mrpl54					10348521	Pcyt1a		Gtpbp8				10461176
				Bin1				Lck	10593799	Stil				10588419			Mrps21					10348556	Pde7a		Guf1				10461277
				Blmh				Lcp1	10338286	Stmn1				10588691			Ms4a10					10348558	Pdha1		H2-Aa				10461305
				Bmi1				Lcp2	10422608	Stra6				10588696			Msl1					10348570	Pdk1		H2-Ab1				10461311
				Bmp2				Leo1	10553897	Suv39h1				10589350			Msmo1					10348580	Pdp1		Hat1				10461334
				Bmp2k				Letm2	10441270	Syde1				10589420			Msrb1					10348645	Pdxk		Hdac1				10461369
				Bnc1				Lgsn	10532040	Syne3				10589756			Msx2					10348664	Pdzrn4		Hdac4				10461402
				Bod1				Lhb	10347106	Syngap1				10589848			Mtss2					10348702	Pecr		Hells				10461475
				Brd1				Lhpp	10341810	Synpo				10590298			Mturn					10348713	Peli2		Hephl1				10461487
				Brix1				Lhx3	10507040	Synpo2				10590389			Mtx1					10348896	Peli3		Herc3				10461497
				Brms1l				Lhx5	10339659	Szt2				10590549			Mvb12a					10348906	Pepd		Herc4				10461547
				Brwd3				Loxhd1	10580331	Tacc3				10590690			Mvb12b					10348910	Per3		Hivep2				10461568
				Bscl2				Lpo	10497309	Taf1d				10590968			Mxra8					10348927	Pfdn2		Hnrnpa2b1				10461663
				Btbd1				Lrch1	10490931	Tbc1d9				10591035			Myh14					10348943	Pfdn5		Hnrnph1				10461671
				Btbd10				Lrig1	10355084	Tbx18				10591228			Myl6					10348945	Pfkl		Hnrnph2				10461844
				Btd				Lrp4	10492180	Tcf19				10591253			Myl12b					10348947	Pfkm		Hnrnpu				10461991
				Btg3				Lrrc8b	10469255	Terc				10591423			Myo18a					10348992	Pfn2		Hook2				10461999
				Cacnb1				Lrrc38	10491363	Tgfa				10592023			Mzt2					10348996	Pgd		Hook3				10462136
				Cacnb2				Lsm5	10435057	Tgfb1i1				10592058			Naa60					10348999	Pgm2		Hoxa6				10462193
				Cacnb3				Ly6g5b	10482868	Tgfb3				10592084			Nab2					10349184	Phb		Hps5				10462237
				Calu				Macrod1	10436456	Tgif2				10592535			Nabp2					10349206	Phf1		Hsp90b1				10462521
				Camk2g				Mageb18	10577922	Thy1				10592847			Nadk					10349340	Phf20		Htt				10462535
				Camk4				Magi2	10462752	Ticrr				10592856			Nans					10349345	Phldb2		Iars2				10462724
				Capg				Man1c1	10372965	Timeless				10592919			Nbl1					10349378	Phyhipl		Ice2				10462791
				Car6				Maob	10458680	Timm21				10592988			Ncdn					10349427	Pigk		Ide				10463153
				Car8				Map3k14	10453616	Tk1				10593205			Ncs1					10349431	Pink1		Ifngr1				10463158
				Carhsp1				Mapkbp1	10414449	Tle3				10593361			Ndufa2					10349510	Pip4k2b		Ifrd1				10463173
				Casc4				Marveld2	10363379	Tmem91				10593508			Ndufa3					10349527	Pja2		Ift88				10463229
				Casp1				Masp1	10599719	Tnfaip8l2				10593591			Ndufa6					10349529	Pkia		Ift122				10463448
				Casp3				Mc5r	10379410	Tnfrsf12a				10593918			Ndufb6					10349580	Pla2g4a		Ift172				10463486
				Casp6				Mei1	10599997	Tnfsf11				10594110			Ndufb7					10349637	Pla2g15		Igflr1				10463535
				Casr				Meis2	10501420	Tnk1				10594183			Ndufc1					10349644	Plcb4		Il1rl2				10463557
				Cbr1				Mgst3	10421672	Tnnt2				10594221			Nedd8					10349671	Plcd1		Il31ra				10463645
				Cbr3				Mir93	10365870	Tonsl				10594289			Nfic					10349771	Plcg1		Immt				10463661
				Cbr4				Mir182	10594661	Top2a				10594480			Ninj1					10349773	Plcg2		Insr				10463670
				Cbx1				Mir188	10585533	Tpm2				10594551			Nkd1					10349791	Pld2		Ints6l				10463687
				Cbx3				Mir191	10406757	Tpx2				10594638			Nlk					10349826	Plek2		Ints8				10463751
				Cbx8				Mir203	10607694	Trabd2b				10594785			Nme3					10349828	Plekha1		Ints13				10463803
				Ccdc32				Mir344	10503212	Trib2				10594840			Nme6					10349832	Plekha3		Ipo9				10463826
				Ccdc88c				Mir374	10579852	Trip13				10594986			Nol4l					10349872	Plekhb2		Itgb6				10464015
				Ccdc92				Mir409	10573954	Troap				10594988			Nop10					10349913	Plekhg3		Itpkc				10464218
				Ccdc174				Mir666	10396346	Tsku				10595723			Noxo1					10349922	Plekhg6		Ivns1abp				10464504
				Ccnc				Mir673	10539773	Ttc12				10595856			Npdc1					10349932	Plekhh3		Jmjd1c				10464529
				Ccndbp1				Mmp3	10360972	Ttk				10595900			Nppc					10349945	Plk2		Kctd9				10464572
				Ccnh				Mmp28	10555414	Ttll4				10595953			Nptx1					10349947	Plod3		Kdm3a				10464618
				Ccnj				Mpped1	10407833	Ttr				10596231			Nqo1					10349951	Plpp3		Kdm4c				10464659
				Ccnyl1				Mpv17l2	10553280	Tubb5				10596255			Nr2c2ap					10349968	Pls3		Kdm5a				10464672
				Ccpg1				Mrgprx1	10516706	Tubb6				10596263			Nrep					10349980	Pmpcb		Kdm5d				10464704
				Cct8				Mrpl28	10480347	Tyms				10596465			Nrn1					10350077	Pno1		Kdm6a				10464754
				Cd36				Ms4a3	10380381	Ubc				10596796			Nt5c					10350099	Pogk		Kdm7a				10464783
				Cd63				Mvk	10345967	Ube2c				10597288			Nudt14					10350102	Polr2b		Khdc4				10464813
				Cd93				Mybpc2	10388996	Uhrf1				10597531			Nudt22					10350123	Pomgnt2		Khnyn				10464858
				Cdc5l				Mycl	10392261	Ung				10597627			Nynrin					10350128	Ppara		Kif18a				10464877
				Cdc14a				Myh7b	10589723	Usp11				10597969			Odc1					10350149	Ppm1a		Kif21a				10464949
				Cdc25b				Myh11	10528257	Usp17ld				10597973			Olfm1					10350197	Ppp1r9b		Klf5				10465114
				Cdc37				Myl1	10467110	Vars				10598723			Olfr767					10350199	Ppp2cb		Klhl7				10465132
				Cdc42ep2				Myl6	10505749	Vegfa				10598839			Orai2					10350329	Ppp2r2a		Klhl24				10465150
				Cdc42se2				Myo3b	10344637	Vwa2				10598994			Ormdl3					10350335	Ppp2r3a		Kprp				10465226
				Cdca7				Myo18b	10423172	Wdhd1				10599346			Otub1					10350337	Ppp3ca		Lama3				10465263
				Cdh5				Myoz3	10457359	Wdr90				10599461			Palld					10350339	Pqlc3		Lbr				10465336
				Cdipt				Mypop	10498379	Wfikkn1				10599554			Palm					10350341	Prdx6		Leng8				10465354
				Cdkl2				NA	10426425	Wisp2				10599627			Paqr7					10350343	Prelp		Lipm				10465366
				Cebpg				Nav1	10415678	Wnt7b				10599855			Paxx					10350425	Prkacb		Lmbr1l				10465427
				Cetn2				Nbeal2	10547251	Wrnip1				10599893			Pbx2					10350438	Prkar1a		Lncpint				10465521
				Cfdp1				Ncf2	10361748	Xrcc3				10600093			Pcbp1					10350473	Prkx		Lnpep				10465553
				Cggbp1				Ncl	10564451	Ybx2				10600235			Pcbp4					10350502	Prlr		Lpar6				10465571
				Cgrrf1				Ndufb5	10556491	Zdhhc1				10600341			Pccb					10350506	Prrc1		Lrba				10465651
				Chac2				Necab1	10359339	Zfp264				10600453			Pcp4					10350592	Psmb8		Lrch1				10465683
				Chat				Neto1	10347970	Zfp507				10600504			Pdcl3					10350668	Psmb10		Lrrc1				10465686
				Chic1				Neu4	10434888	Zfp692				10600512			Pde6d					10350681	Psmd10		Lsm6				10465812
				Chm				Neurl1b	10338077	Zscan25				10600545			Pde8a					10350689	Pstpip2		Ltn1				10465980
				Chmp1a				Nfatc2	10379321	Zwilch				10600688			Pdgfa					10350697	Ptcd2		Luc7l				10466087
				Chmp1b				Nfkb2	10519555					10600836			Pdk2					10350710	Ptger4		Luc7l3				10466317
				Chmp5				Nfkbid	10341875					10600884			Pea15a					10350723	Ptges		Lztfl1				10466402
				Chpt1				Nkapl	10425834					10601164			Pex11a					10350725	Pthlh		Map3k3				10466771
				Cib1				Nkpd1	10503188					10601551			Pfdn1					10350751	Ptpn1		Mapk8				10466818
				Cib2				Nkx2-2	10496737					10601610			Pfn1					10350790	Ptprj		Mapk8ip3				10466848
				Cir1				Nkx6-1	10601595					10601819			Pgap2					10350840	Pvt1		Marchf7				10466865
				Cited4				Nlgn3	10406466					10601844			Pgap4					10350853	Qsox2		Mau2				10466938
				Ckmt1				Nlrc3	10455738					10602795			Pgm1					10350864	Rab1a		Mbtd1				10467041
				Clcn7				Nlrc5	10383993					10602827			Phf13					10350894	Rab1b		Mcm3				10467173
				Clec11a				Notch1	10395976					10603469			Phospho1					10350896	Rab6b		Mcm9				10467425
				Clint1				Notch3	10586254					10603567			Phyh					10350948	Rab7b		Mdm4				10467941
				Clta				Nova2	10463380					10603785			Phyhip					10350951	Rab11fip4		Med6				10468131
				Cmtm6				Npr3	10338074					10604187			Pias3					10351015	Rab12		Med23				10468159
				Cmtm7				Nrsn2	10471535					10604405			Pigyl					10351056	Rab21		Mettl4				10468200
				Cmtm8				Ntm	10586616					10604687			Pik3c2b					10351063	Rab32		Mfsd8				10468217
				Cnn3				Ntn3	10447349					10605081			Pik3r2					10351065	Rab33b		Mfsd14b				10468329
				Cnnm4				Nudcd3	10407392					10605172			Pik3r3					10351095	Rabac1		Mga				10468344
				Cnot8				Nxph4	10604424					10605319			Pip4k2c					10351111	Rabif		Mia2				10468519
				Col8a1				Olfr33	10366310					10605421			Pir					10351136	Rai14		Mical2				10468584
				Commd10				Olfr46	10596273					10605507			Pkn1					10351182	Rap2c		Micu3				10468639
				Copb1				Olfr51	10407916					10605766			Pknox2					10351224	Rbbp9		Mier1				10468653
				Cops2				Olfr118	10503502					10605884			Plac9a					10351269	Rbpj		Mindy3				10468762
				Coq10b				Olfr119	10423963					10606160			Plat					10351293	Rcan1		Mir505				10468802
				Coro2a				Olfr299	10338674					10606195			Plin2					10351353	Rdh10		Mlh1				10468828
				Cox4i1				Olfr303	10424260					10606263			Plp2					10351380	Repin1		Mocs1				10468869
				Cox7a2l				Olfr307	10351140					10606532			Plpp2					10351430	Retsat		Morc2a				10468949
				Cpeb2				Olfr322	10344078					10606876			Plxdc1					10351443	Rfk		Mre11a				10469066
				Cpq				Olfr325	10457745					10606969			Plxna1					10351455	Rhbdl3		Mrpl1				10469243
				Cpsf2				Olfr417	10341269					10607317			Plxna2					10351463	Rhoj		Mrps25				10469335
				Cpt2				Olfr444	10381187					10607324			Pofut2					10351465	Rin1		Mrtfb				10469425
				Crcp				Olfr456	10342715					10607679			Polr1h					10351471	Rnd2		Mst1r				10469475
				Creb3l1				Olfr598	10357249					10607774			Polr2e					10351473	Rnd3		Mtbp				10469514
				Crnkl1				Olfr670	10544982					10607806			Polr2g					10351477	Rnf6		Mtif2				10469772
				Crot				Olfr707	10338835					10607832			Polr2l					10351487	Rnf19b		Mtmr14				10469856
				Cspp1				Olfr963	10339323					10607972			Ppargc1b					10351491	Rnf149		Mtpap				10469906
				Ctdspl2				Olfr1083-ps	10460202					10608193			Ppif					10351502	Rnf152		Mtrex				10469954
				Ctgf				Olfr1208	10343280					10608645			Ppp1cc					10351507	Rnf213		Mybl1				10469965
				Ctnnbip1				Olfr1331	10372497					10608662			Ppp1r3b					10351533	Rnf214		Mycbp2				10470050
				Ctns				Olfr1337	10515028					10608682			Ppp1r11					10351546	Rpl8		Mynn				10470109
				Ctsf				Olfr1377	10462005					10608684			Ppp1r14a					10351551	Rpl9		Myo6				10470268
				Ctsz				Olfr1497	10482772					10608695			Ppp1r14b					10351603	Rpl13a		Myo9a				10470427
				Cwc27				Ooep	10607619					10608708			Ppp1r18					10351616	Rpl21		Mysm1				10470446
				Cxcl16				Oprd1	10472994					0610009D07Rik			Ppp2r5b					10351658	Rpl23a		N4bp2				10470705
				Cyb5r4				Ott	10405074					0610030E20Rik			Ppp2r5c					10351667	Rpl35a		N4bp2l2				10470751
				Cyb561a3				Otx1	10599321					1110002L01Rik			Pqbp1					10351679	Rps3a1		Naa16				10470768
				Cyba				Oxct2a	10607467					1110012L19Rik			Prag1					10351689	Rps6ka2		Nadk2				10470816
				Cybrd1				P2rx2	10344012					1110037F02Rik			Prdx1					10351781	Rps12		Nbas				10470936
				Cycs				P2rx5	10583034					1110059E24Rik			Prelid3b					10351832	Rps14		Ncapd3				10470973
				Cytl1				Pak6	10486867					1200014J11Rik			Prr12					10351857	Rps19		Ncapg2				10471036
				D8Ertd82e				Palm3	10359677					1600002H07Rik			Prr13					10351865	Rps21		Ncaph2				10471045
				D17Wsu92e				Paox	10417734					1600012H06Rik			Prr23a1					10351867	Rps23		Ndc1				10471072
				D17Wsu104e				Pard6b	10574184					1700012B15Rik			Prrg3					10351880	Rps28		Ndufs4				10471080
				Darc				Parp10	10357115					1700094D03Rik			Prss8					10351895	Rraga		Nedd4				10471108
				Dbt				Pcdh19	10599781					2010111I01Rik			Prune1					10351905	Rrbp1		Nek7				10471171
				Dcaf5				Pcx	10353288					2210018M11Rik			Psenen					10351961	Rreb1		Nemp1				10471191
				Dcaf10				Pdx1	10523206					2210404J11Rik			Psmb7					10351963	Rrp8		Nemp2				10471201
				Dcaf11				Pdyn	10579089					2210418O10Rik			Psmc2					10351971	Rsl24d1		Nipal2				10471256
				Dcaf17				Pglyrp1	10455602					2310035C23Rik			Psmd3					10352020	Rtcb		Nipbl				10471298
				Dcp2				Pik3cd	10464153					2410002F23Rik			Psmd7					10352064	Rtf2		Nktr				10471387
				Dcps				Pin4	10438911					2410015M20Rik			Psmd8					10352097	S1pr5		Npat				10471419
				Dct				Plcxd2	10396778					2410089E03Rik			Psme1					10352133	Samd4		Nsmaf				10471424
				Dcun1d1				Plp2	10501402					2610005L07Rik			Psme2					10352150	Samm50		Nsmce2				10471571
				Dcun1d2				Pls1	10498827					2610008E11Rik			Psmg1					10352192	Sap30l		Nucks1				10471967
				Dcun1d4				Pmch	10395198					2610044O15Rik8			Ptp4a3					10352292	Sardh		Nup85				10472022
				Ddah2				Pon1	10406423					2700049A03Rik			Ptprg					10352302	Sat1		Nup155				10472197
				Ddt				Pou2af1	10537882					2810474O19Rik			Pycard					10352344	Scrn3		Nup160				10472289
				Ddx19a				Pou4f2	10474064					3010026O09Rik			Pycr1					10352369	Sdc2		Nup205				10472570
				Ddx19b				Pou4f3	10579744					3110052M02Rik			Rab3d					10352377	Sdhaf3		Nvl				10472589
				Ddx47				Ppapdc1a	10338709					3110057O12Rik			Rab5b					10352416	Sdk2		Odf2l				10472605
				Ddx52				Ppm1j	10586284					3830406C13Rik			Rab5if					10352439	Sec14l2		Oga				10472686
				Dek				Ppp1r1a	10492310					4930422G04Rik			Rab7					10352497	Sec23a		Ogt				10472724
				Dhx38				Ppp1r15b	10356240					4930444A02Rik			Rab15					10352501	Sema4b		Olfr920				10472794
				Dhx40				Ppp3cc	10491231					4930506M07Rik			Rab40b					10352548	Serf2		Orc4				10472925
				Dirc2				Prf1	10498383					4930522L14Rik			Rad23b					10352576	Serp1		Osmr				10473006
				Dlg1				Prickle1	10366350					4932438A13Rik			Ralb					10352586	Serpina9		Pank1				10473022
				Dll1				Prkcb	10431637					4933411K20Rik			Rangrf					10352703	Serpinb1a		Parp2				10473160
				Dmxl2				Proser2	10352281					4933434E20Rik			Rapgef3					10352717	Serpinb10		Paxbp1				10473190
				Dnaja1				Prss46	10586227					4933436C20Rik			Rbfa					10352864	Serpinb11		Pcf11				10473230
				Dnaja2				Psg20	10608138					5330426P16Rik			Rcor3					10352916	Sertad2		Pcm1				10473343
				Dnaja4				Psmb8	10365899					5830418K08Rik			Reep6					10352920	Sft2d2		Pdgfc				10473432
				Dnajb9				Ptf1a	10407766					6820431F20Rik			Rflnb					10352928	Sfxn1		Pds5b				10473760
				Dnajc8				Ptger2	10542757					8030462N17Rik			Rgs3					10352936	Sgcb		Peli1				10473793
				Dnajc10				Ptk6	10552314					9130011E15Rik			Rgs19					10352954	Sgcd		Pex3				10473965
				Dnajc13				Ptpn18	10523563					A530054K11Rik			Rhobtb2					10352957	Sh3pxd2a		Pgap1				10473981
				Dnajc21				Ptprc	10406205					A630089N07Rik			Rhoc					10353008	Sh3pxd2b		Phf3				10474006
				Dock11				Rab37	10568521					A830080D01Rik			Rhog					10353036	Sh3rf2		Phf20l1				10474239
				Dpp7				Rab39b	10524310					AI462493			Rmc1					10353115	Sik2		Phip				10474411
				Dpy19l3				Rac2	10495405					AI597479			Rnasek					10353117	Slain2		Phka2				10474588
				Dpysl3				Raf1	10529260					AI987944			Rnf126					10353165	Slc1a4		Phkg2				10474642
				Dr1				Rasa3	10420457					AU019823			Rnf145					10353213	Slc2a5		Phxr4				10474725
				Dram1				Rasgrp4	10503222					AW549877			Rnf150					10353258	Slc6a2		Pigo				10474921
				Dscr3				Rasl10b	10536369					AW554918			Rnf166					10353303	Slc7a6		Pik3c2a				10475000
				Dsg4				Rb1cc1	10440566					Aagab			Rnf181					10353307	Slc16a2		Pisd-ps2				10475211
				Duoxa1				Rbfox1	10354085					Aak1			Rnf208					10353330	Slc16a9		Pkn2				10475247
				Dusp23				Rbm6	10343350					Aamdc			Rnf225					10353336	Slc25a11		Pkn3				10475264
				Dync1li2				Rbm24	10587486					Abcd1			Romo1					10353415	Slc25a23		Pnet-ps				10475293
				Dync2li1				Rbmxl2	10464070					Abhd10			Rorc					10353450	Slc25a38		Pnisr				10475414
				Dynll2				Rdh9	10494445					Abhd11			Rp9					10353460	Slc25a44		Pnpt1				10475525
				Ebp				Relt	10338779					Abi1			Rpl19					10353519	Slc26a2		Pola1				10475630
				Eed				Rgs14	10473340					Abi2			Rpl21					10353574	Slc27a6		Polg2				10475648
				Efna3				Rgs20	10447742					Acat1			Rpl35a					10353632	Slc29a1		Polk				10475686
				Ei24				Rimkla	10342140					Acer3			Rps6					10353667	Slc35a1		Pomt1				10475708
				Eid1				Rin3	10587733					Acot8			Rps6ka1					10353669	Slc35a4		Pot1b				10475767
				Eif2ak2				Ripply3	10382321					Acot13			Rps23					10353672	Slc35b4		Ppfibp2				10475830
				Eif2b2				Rnf113a1	10374821					Acp1			Rps25					10353676	Slc35e3		Ppih				10475981
				Eif2s2				Rnf182	10503305					Acp2			Rps27a					10353679	Slc39a1		Ppil6				10476021
				Eif2s3y				Rnf207	10566846					Acrbp			Rps28					10353684	Slc39a8		Ppl				10476033
				Eif3e				Rnu7	10592655					Actg1			Rras					10353721	Slc39a9		Ppm1b				10476136
				Eif3m				Robo3	10595805					Acvr1			Rsph9					10353727	Slc39a10		Ppox				10476163
				Eif4a3				Rpl10a	10496425					Acy1			Rtl6					10353783	Slc46a1		Ppp1r12b				10476252
				Eif5a2				Rpl23a	10338075					Adam17			Rtl8c					10353786	Slc48a1		Ppp2r2d				10476287
				Elf2				Rpl37a	10482059					Adnp			Rtn4r					10353923	Slc49a4		Ppp2r3c				10476620
				Ell2				Rpl41	10418053					Ahsa2			Rtn4rl1					10353991	Slc50a1		Ppp2r5a				10476668
				Elmod2				Rpp25	10490903					Aifm1			Rusc1					10354065	Slco2a1		Ppp3cc				10476819
				Elovl5				Rps12	10578361					Akap8			Rwdd4a					10354072	Smad2		Prim1				10476834
				Elovl6				Rps21	10384150					Akap8l			Rybp					10354141	Smcr8		Prim2				10476893
				Elovl7				Rps25	10494306					Akap9			S1pr2					10354157	Smim14		Prpf4				10476939
				Eltd1				Rps27a	10472764					Alcam			S100a4					10354207	Smim19		Prpf4b				10477006
				Emcn				Rrp12	10448424					Aldh18a1			S100a6					10354227	Smpd1		Prpf39				10477012
				Eng				Rspo3	10338604					Alg9			S100a16					10354229	Smpdl3b		Prr14l				10477073
				Enox2				Rtl1	10493703					Alkbh3			Samd4b					10354273	Smurf1		Prrg4				10477090
				Entpd1				Rtn4rl2	10556658					Alkbh6			Samd10					10354370	Sncg		Ptbp2				10477147
				Entpd5				Runx3	10595924					Alyref			Sap130					10354372	Sntb1		Ptch1				10477264
				Ephx2				S1pr4	10469312					Ammecr1l			Scara3					10354408	Snx6		Ptpn3				10477286
				Erc1				Sall1	10457273					Amn1			Scn1b					10354468	Snx7		Pus3				10477297
				Ergic3				Satb2	10498599					Anapc4			Scn5a					10354576	Snx15		Pus10				10477311
				Erlin1				Scd3	10585974					Anapc10			Scx					10354581	Snx27		Pyroxd1				10477777
				Erp29				Scrn2	10389786					Ankle2			Sdc1					10354739	Socs3		Qtrt2				10477897
				Esam				Sel1l2	10435457					Ankmy2			Sdc3					10354753	Sorcs3		Rab3gap1				10478022
				Esd				Selplg	10356833					Ankrd16			Sdhaf1					10354765	Sord		Rab3gap2				10478196
				Etaa1				Serp2	10533812					Ankrd17			Sdhb					10354777	Spata6		Rad9b				10478401
				Etf1				Sh2d1b2	10578207					Ankrd40			Sdhd					10354788	Spats2l		Ralgapa1				10478424
				Etfa				Shd	10375175					Ankrd49			Sec22c					10354803	Spen		Ranbp2				10478447
				Ets2				Six2	10437765					Anp32a			Sec24d					10354916	Spg20		Rangrf				10478487
				Exo5				Slain1	10343633					Anp32b			Sec61b					10354919	Spg21		Rapgef6				10478508
				Exoc3				Slc1a1	10401007					Ap1g1			Selenon					10354921	Sphkap		Rb1				10478560
				Fa2h				Slc4a8	10397179					Ap1s1			Selenow					10354955	Spint1		Rb1cc1				10478594
				Fabp4				Slc7a14	10467921					Ap3b1			Septin9					10355024	Spryd3		Rbl1				10478615
				Fads1				Slc8b1	10571384					Ap3m1			Serf1					10355113	Spryd4		Rbm3				10478772
				Faim2				Slc9a7	10553092					Ap4e1			Serf2					10355117	Spryd7		Rbm6				10478776
				Fam3c				Slc16a8	10550029					Aph1c			Serpinh1					10355121	Sptssa		Rbm12b2				10478778
				Fam19a5				Slc22a30	10395984					Aplp2			Sertad3					10355134	Srd5a3		Rbm15				10478799
				Fam46a				Slc25a46	10503214					Appl1			Sertad4					10355138	Srfbp1		Rbm25				10478847
				Fam46c				Slc25a48	10353181					Appl2			Setd1b					10355176	Srgap3		Rbm26				10478875
				Fam50a				Slc30a10	10369738					Arcn1			Setd7					10355191	Srp9		Rbm39				10478943
				Fam83d				Slc35f1	10575512					Arel1			Sf3b4					10355199	Ssbp2		Rbms1				10478967
				Fam83g				Slfn10-ps	10338344					Arf1			Sgsh					10355202	Ssh1		Rbmx				10479087
				Fam84b				Sly	10342532					Arfgef1			Sh3bgrl3					10355205	Ssx2ip		Rcbtb1				10479099
				Fam89b				Smok2a	10554693					Arglu1			Sh3bp2					10355259	St3gal2		Relch				10479112
				Fam92a				Snap91	10455238					Arhgap12			Sh3kbp1					10355341	St3gal6		Rev3l				10479217
				Fam98a				Snhg8	10475912					Arhgap21			Sh3pxd2a					10355474	St6galnac5		Rfc3				10479268
				Fam102b				Snord22	10457948					Arhgef5			Shf					10355479	St13		Rfc4				10479297
				Fam114a2				Snord49a	10542310					Arhgef25			Shisa2					10355511	Stambpl1		Rgs2				10479411
				Fam115a				Snord87	10492381					Arl5a			Shkbp1					10355550	Stat3		Rictor				10479458
				Fam117a				Snord116	10363599					Arl6			Siva1					10355658	Stat5a		Rif1				10479490
				Fam118b				Sox1	10408935					Arl8b			Slc4a4					10355662	Stat6		Rmdn1				10479627
				Fam132a				Sox6	10511368					Arl10			Slc6a9					10355668	Stau1		Rmi1				10479639
				Fam171a2				Sox14	10434577					Arpc3			Slc9a3r2					10355670	Steap2		Rn7sk				10479649
				Fam174a				Sox15	10517646					Asb7			Slc19a1					10355706	Steap3		Rnf103				10479749
				Fam188a				Sp6	10474243					Asf1a			Slc25a1					10355813	Stfa3		Rnf170				10479775
				Fam189a2				Spata25	10585992					Ash2l			Slc25a35					10355836	Stk11		Rnft1				10479794
				Fam199x				Spatc1	10525374					Asnsd1			Slc25a39					10355871	Stk26		Rnpc3				10479869
				Fam211b				Spef2	10339726					Aste1			Slc27a3					10355914	Stk38l		Ror1				10479996
				Fam212a				Spi1	10481868					Atad1			Slc35a4					10355960	Stk40		Rpl5				10480027
				Fam222b				Spin2c	10440292					Atad2b			Slc35b2					10355998	Stom		Rpl9				10480057
				Fbln5				Spink13	10374466					Atf6			Slc35c1					10356018	Stradb		Rpl10				10480064
				Fbxl8				Srcrb4d	10506397					Atp1b3			Slc35c2					10356020	Stxbp1		Rpl15				10480145
				Fbxo25				Sstr1	10500614					Atp2a2			Slc35e1					10356088	Syap1		Rpl39				10480224
				Fbxo42				Ssty1	10495163					Atp5d			Slc35g1					10356137	Syde2		Rpn2				10480423
				Fez2				Ssty2	10402783					Atp5g2			Slc36a4					10356143	Syf2		Rprd2				10480541
				Fgd4				Ssu2	10483648					Atp6v0c			Slc39a7					10356177	Synj2		Rps6				10480652
				Fgf18				Ssx9	10498415					Atp6v1d			Slc39a13					10356271	Taf3		Rps6kb1				10480699
				Fgl2				Stac	10494832					Atp6v1g1			Slc41a3					10356278	Taf13		Rps11				10480714
				Fhit				Stac2	10438753					Atp9b			Slit3					10356291	Taldo1		Rps13				10480813
				Fibp				Stt3b	10389752					Atp11b			Smdt1					10356293	Tap2		Rptor				10480999
				Fkbp9				Sult2b1	10350646					Atpaf2			Smim20					10356335	Tars		Rsrp1				10481011
				Fkbp10				Syne1	10558227					Atpif1			Snap47					10356353	Tbc1d10a		Rtel1				10481023
				Flt1				Syt2	10341164					Atr			Snapc2					10356367	Tbc1d25		Rttn				10481101
				Fmo1				Syt4	10503150					Atrx			Snapc5					10356379	Tcaf2		Sass6				10481147
				Fmo2				Syt12	10604199					Atxn1l			Snn					10356401	Tceal1		Scarna17				10481368
				Fnta				Szt2	10456727					B3galtl			Snrpb					10356403	Tekt2		Scin				10481435
				Foxo4				Tal1	10403934					B3gnt2			Snu13					10356484	Tenm3		Sec61a2				10481457
				Frmd4b				Tbc1d10b	10535508					B930095G15Rik			Sod1					10356489	Tent5a		Senp2				10481531
				Fuca1				Tbx21	10498386					BC005624			Sod2					10356498	Tfap2b		Setd2				10481670
				Fuca2				Tcap	10518341					Babam1			Sort1					10356508	Tgfb2		Sfpq				10481870
				Fzd5				Tcf15	10595189					Baz1b			Sox7					10356510	Thbs2		Sgk3				10481900
				Fzd9				Tcp11	10350992					Baz2b			Sparc					10356512	Thg1l		Sh3bp4				10481909
				Gabarapl2				Tcrb-J	10522265					Bbs5			Spsb2					10356514	Tiam2		Sik1				10482017
				Gabre				Tcrg-V1	10565775					Bbx			Src					10356675	Timm29		Sirt4				10482109
				Gal3st1				Tcrg-V4	10339161					Bcap31			Srm					10356710	Tirap		Skint4				10482172
				Galk2				Tctex1d4	10514133					Bcl2l11			Srp9					10356712	Tlcd2		Skint7				10482200
				Gatsl3				Tesc	10338760					Bcl9			St6galnac6					10356778	Tlr3		Skint9				10482267
				Gcat				Tfap2c	10474207					Bclaf1			Stat1					10356866	Tm7sf3		Skp2				10482323
				Gde1				Tha1	10444890					Bdp1			Stx6					10356876	Tmc6		Slc1a5				10482486
				Gdf10				Thbd	10563641					Becn1			Surf1					10356878	Tmco1		Slc6a4				10482517
				Gdpd1				Them6	10378732					Bhlhb9			Swsap1					10356900	Tmed4		Slc16a10				10482712
				Gfm1				Thsd7a	10377473					Bloc1s1			Syngr2					10356916	Tmem30b		Slc22a4				10482824
				Ggh				Tjp3	10429140					Bmpr1a			Sytl2					10356918	Tmem40		Slc25a27				10483178
				Ggt5				Tlx2	10359422					Bmpr2			Szrd1					10357072	Tmem42		Slc25a36				10483604
				Ginm1				Tmem26	10368527					Bnip2			Tada2b					10357077	Tmem45a		Slc35b3				10483737
				Gla				Tmem115	10569278					Bnip3l			Taf9b					10357103	Tmem59		Slc38a9				10483809
				Glb1				Tmem125	10400191					Bptf			Tafa5					10357135	Tmem102		Slco3a1				10484249
				Glcci1				Tmem132e	10536061					Braf			Tagln2					10357164	Tmem104		Slco4a1				10484351
				Glis2				Tmem191c	10429691					Brcc3			Tax1bp3					10357222	Tmem106b		Slf2				10484431
				Glo1				Tmem229a	10503882					Brd7			Tbc1d30					10357239	Tmem184a		Smarca5				10484440
				Glod4				Tmie	10452516					Bri3bp			Tbcb					10357261	Tmem184b		Smarcad1				10484912
				Glrx3				Tmod1	10341057					Brms1			Tbl2					10357288	Tmem185a		Smc4				10485013
				Gm3771				Tmprss3	10602068					Btf3l4			Tbx3					10357300	Tmem238		Smc5				10485225
				Gm8615				Tmprss9	10423548					Btrc			Tcea3					10357339	Tmod3		Smg1				10485314
				Gm10767				Tnf	10387014					C1d			Tceal9					10357381	Tmtc4		Smpd2				10485483
				Gm13363				Tnfrsf13c	10398678					C230030N03Rik			Tcf7l1					10357418	Tnfaip3		Snapc3				10485514
				Gmfb				Tox2	10467258					Cald1			Tcn2					10357476	Tnfrsf22		Snhg5				10485674
				Gnai1				Tox3	10339296					Calm1			Ten1					10357500	Tns1		Snora28				10485830
				Gnptab				Trat1	10570855					Calm2			Tent5c					10357514	Tob1		Snora69				10486026
				Gns				Trav14d-3-dv8	10467206					Calm3			Tet1					10357516	Tob2		Snord16a				10486029
				Golga4				Trdn	10604763					Camkmt			Tex261					10357590	Tpcn1		Snord37				10486057
				Gpatch11				Trex2	10576692					Camsap2			Tfe3					10357696	Tprkb		Snrnp200				10486284
				Gpn2				Trim10	10343889					Camsap3			Tfeb					10357698	Trappc3		Socs4				10486292
				Gpr87				Trim47	10503176					Cand2			Tfg					10357705	Trim2		Son				10486522
				Gpr116				Trim63	10510516					Canx			Tgfb1					10357736	Trim13		Spice1				10486710
				Gpr137b				Trim71	10422980					Capn2			Tgm5					10357788	Trim21		Spidr				10486712
				Gpr137b-ps				Trpc4	10462791					Capn7			Thap4					10357858	Trmt2b		Spink5				10486722
				Gpr153				Tspo	10491331					Caprin1			Thap7					10357886	Trp53i11		Spred2				10486754
				Gprc5c				Ttc9	10339984					Caprin2			Timm8a1					10357927	Ttbk2		Srek1				10486898
				Gskip				Tyrobp	10590452					Capza1			Timm17b					10358210	Ttc7		Srgap2				10487154
				Gstm4				Ubash3b	10380534					Carkd			Timp2					10358222	Ttc7b		Srsf2				10487252
				Gstm6				Uchl1	10415700					Casd1			Tle5					10358224	Ttc28		Srsf3				10487629
				Gtf2b				Ucn	10516982					Casp8			Tm2d2					10358272	Ttc38		Srsf7				10487660
				Gyg				Unc13d	10462683					Casp8ap2			Tma7					10358281	Ttl		Srsf10				10487690
				Gzf1				Uncx	10535095					Catsperg1			Tmbim6					10358283	Ttll1		Srsf11				10487858
				H1f0				Upk3bl	10511541					Cav2			Tmed3					10358299	Ttpa		Ssbp1				10488090
				H2-Aa				Usf1	10365933					Cbfb			Tmem54					10358315	Tulp4		Ssh2				10488106
				H2-Ke2				Ush1g	10600901					Cbll1			Tmem108					10358324	Txndc16		St7l				10488303
				H2-T22				Usp17lc	10605437					Cbwd1			Tmem121					10358330	Txnrd3		Stag1				10488372
				H3f3a				Usp38	10360479					Ccar1			Tmem141					10358399	U2af1		Stag2				10488415
				Hace1				Utf1	10584777					Ccdc47			Tmem147					10358415	Uap1		Stag3				10488449
				Hars2				Vasp	10381049					Ccdc50			Tmem176b					10358428	Uba5		Stard13				10488472
				Haus2				Vav1	10395259					Ccdc66			Tmem189					10358457	Ube2cbp		Stk38				10488507
				Heph				Vax1	10341444					Ccdc84			Tmem200b					10358711	Ube2g1		Strn				10488575
				Hexa				Vmn1r49	10596281					Ccdc130			Tmem216					10358754	Ube2h		Sult5a1				10488594
				Hexb				Vmn1r114	10503194					Ccdc137			Tmem223					10358926	Ube2q2		Sun1				10488655
				Hexim1				Vmn1r117	10586248					Ccdc167			Tmem243					10359027	Ubiad1		Supt20				10488687
				Hhip				Vmn1r122	10594855					Ccnt1			Tmem248					10359113	Ubqln2		Suv39h1				10488697
				Hiat1				Vmn1r196	10476443					Ccnt2			Tmem267					10359118	Uhmk1		Swt1				10488797
				Hiatl1				Vmn2r12	10342611					Ccser2			Tmtc1					10359136	Ulk2		Syne2				10488806
				Hibadh				Vsig2	10603651					Cct3			Tnfaip1					10359266	Uprt		Taf1				10488830
				Hid1				Vstm2b	10340951					Cct6a			Tnfrsf4					10359282	Use1		Taf1d				10488844
				Hip1				Wbscr17	10417167					Cd9			Tnfrsf18					10359297	Usp18		Taf2				10488879
				Hmcn1				Wfdc1	10339348					Cd46			Tnrc6c					10359299	Usp30		Tanc1				10488892
				Hmgn5				Wnt3a	10509273					Cd47			Tnrc18					10359307	Vamp3		Tasor				10488929
				Hnrnph2				Wnt10a	10341606					Cdadc1			Tns1					10359504	Vat1		Tbc1d8b				10488944
				Hook1				Wnt11	10388337					Cdc16			Tns2					10359518	Vdac2		Tbrg3				10489004
				Hs2st1				Xylb	10384579					Cdc23			Tns3					10359520	Vps4b		Tcp11l2				10489041
				Hsd17b4				Yes1	10394366					Cdc25a			Tom1					10359561	Vps26a		Tead1				10489049
				Hsd17b11				Ypel4	10340842					Cdc27			Tomm40					10359593	Vwa7		Teddm2				10489195
				Hsdl2				Zbtb7c	10503206					Cdc37l1			Tor2a					10359603	Wars		Terf1				10489253
				Hsp90aa1				Zbtb42	10369647					Cdc42			Tor3a					10359624	Wdr36		Tet2				10489364
				Hspa2				Zfp316	10453026					Cdc42bpa			Tor4a					10359644	Wif1		Tfb1m				10489377
				Hspa13				Zfp428	10447395					Cdc123			Tpgs2					10359762	Wnt3		Tfdp2				10489413
				Hsph1				Zfpm2	10593605					Cdk5			Tpi1					10359793	Wnt10a		Tgfb3				10489484
				Htr1d				Zglp1	10586240					Cdk7			Tpra1					10359801	Wwp1		Tgs1				10489553
				Ica1				Znrf4	10447515					Cdk11b			Trabd2b					10359814	Wwp2		Thoc1				10489591
				Ide					10556169					Cenpc1			Traf3					10359867	Xpr1		Thoc2				10489620
				Ier5					10420413					Cenpo			Traf4					10359908	Yars		Tia1				10489904
				Ifi30					10585972					Cep70			Trappc2					10360012	Yipf6		Tial1				10489936
				Ifnar2					10409804					Cep95			Trappc2l					10360018	Zbtb20		Tigd2				10489946
				Ifngr2					10503196					Cetn3			Trappc4					10360139	Zbtb39		Tinf2				10490053
				Ifrd1					10386394					Cflar			Triap1					10360147	Zfp84		Tmco6				10490232
				Ift57					10558285					Chchd3			Tril					10360173	Zfp87		Tmem67				10490294
				Igdcc4					10339779					Chchd5			Trim25					10360202	Zfp180		Tmem260				10490352
				Igf2r					10349793					Chd1			Trim32					10360248	Zfp189		Tmem269				10490510
				Igfbp6					10439021					Chkb			Trim62					10360270	Zfp280b		Tmpo				10490544
				Ikzf5					10471655					Chmp2b			Triobp					10360297	Zfp622		Tnk1				10490872
				Il17rd					10396358					Chn2			Trmt61a					10360306	Zfp623		Tnpo3				10490894
				Ildr1					10385466					Chrac1			Tsc22d4					10360326	Zfp706		Tnrc6a				10490955
				Ipo13					10388682					Cklf			Tspan4					10360328	Zfp764		Tnxb				10491014
				Ippk					10512226					Clic1			Tspan7					10360334	Zfx		Toe1				10491038
				Isca1					10434559					Clic4			Tspan17					10360336	Zhx2		Top3b				10491261
				Iscu					10491014					Clpp			Tspo					10360370	Znhit6		Topbp1				10491279
				Isg20l2					10340607					Cmas			Ttc28					10360391			Tpr				10491406
				Ism1					10372488					Cnep1r1			Ttll7					10360412			Tra2a				10491455
				Itm2a					10340843					Cnih			Ttll12					10360418			Trim7				10491551
				Jam2					10399825					Cnot2			Ttyh2					10360504			Trim23				10491603
				Jazf1					10391963					Cnot3			Ttyh3					10360538			Trp53bp2				10491977
				Jhdm1d					10340511					Cnot4			Tuba4a					10360664			Trpm3				10492021
				Jkamp					10436561					Cnot6			Twsg1					10360674			Trpm7				10492195
				Kansl2					10511311					Cnot6l			Txn2					10360741			Trps1				10492205
				Kctd1					10400668					Cnot7			Txndc5					10360743			Tsc1				10492220
				Kctd2					10339781					Cnp			Txndc9					10360828			Tsc22d3				10492310
				Kctd10					10566326					Coa3			Ube2a					10360832			Tspan5				10492325
				Kctd20					10514985					Commd2			Ube2e1					10360840			Tspyl2				10492335
				Kctd21					10516956					Comt			Ube2e3					10360912			Ttc26				10492598
				Kdelc2					10344512					Copb2			Ube2g2					10360942			Ttll4				10492757
				Kdm1b					10413282					Cops5			Ube2r2					10361021			Ttll10				10492997
				Kif1c					10504234					Cops6			Ube2v1					10361023			Tube1				10493009
				Kif2a					10375634					Cops8			Ubqln4					10361089			Tubgcp2				10493094
				Kif21b					10342761					Coq3			Ubtd1					10361129			Tubgcp3				10493103
				Klhdc1					10454546					Cox6c			Ubtd2					10361191			Tut4				10493203
				Klhdc2					10585956					Cox7b			Unc119					10361234			Txnip				10493210
				Klhdc3					10499996					Cox7c			Upb1					10361246			U2surp				10493317
				Klhl8					10578771					Cox11			Uqcrb					10361292			Ube2i				10493335
				Kpna1					10391513					Cox16			Usf2					10361356			Ubn2				10493394
				Kpna3					10462081					Cpne1			Usp46					10361381			Ubr2				10493409
				Kras					10406419					Cpsf7			Uxt					10361507			Ubxn7				10493519
				Krt25					10472630					Creb1			Vamp4					10361616			Uevld				10493585
				Krt27					10503218					Cryzl1			Vamp8					10361642			Uhrf2				10493703
				Krt28					10463211					Csnk1a1			Vapb					10361680			Uimc1				10493758
				Krt31					10548563					Csnk1g3			Vash1					10361698			Usp1				10493770
				Krt71					10455784					Csnk2a1			Vasp					10361705			Usp34				10493789
				Krt84					10417147					Cspp1			Vegfb					10361708			Usp40				10493891
				Krtap7-1					10516994					Ctcf			Vgll4					10361763			Usp48				10493990
				Krtap8-1					10417034					Cttn			Vkorc1					10361787			Usp53				10493995
				Krtap11-1					10528519					Cul3			Vldlr					10361818			Utp20				10494092
				Krtap20-2					10496324					Cwc22			Vmac					10361834			Uty				10494122
				Ktn1					10368356					Cxcl14			Vopp1					10362003			Uvssa				10494137
				L1cam					10601328					Cyb5d1			Vps25					10362062			Vcl				10494153
				Lage3					10468253					D10Jhu81e			Vps26c					10362064			Vegfd				10494208
				Lamtor3					10396926					D19Ertd737e			Vsnl1					10362069			Virma				10494299
				Laptm4a					10451893					D230041D01Rik			Vta1					10362129			Vps13b				10494312
				Lbp					10434248					D430042O09Rik			Vwa1					10362138			Vps13d				10494452
				Ldb2					10407042					Dars			Wdr6					10362149			Vrk1				10494460
				Leprel4					10406953					Daxx			Whrn					10362154			Vti1a				10494527
				Leprotl1					10353524					Dcaf6			Wipi1					10362156			Wdhd1				10494574
				Lgmn					10417869					Dcaf8			Wnk4					10362158			Wdr19				10494583
				Lig4					10400718					Dcaf13			Wnt4					10362160			Wdr76				10494757
				Lin7c					10344561					Dclre1a			Wrap73					10362166			Wdr90				10494857
				Lipa					10416155					Dcp1a			Xylt1					10362271			Wee1				10494910
				Lnp					10357345					Dctn6			Ypel2					10362273			Wls				10494924
				Lrg1					10596543					Ddb2			Ypel3					10362312			Wnk1				10495012
				Lrguk					10368162					Ddhd2			Ywhag					10362363			Wsb1				10495111
				Lrp12					10361669					Ddx1			Zbtb22					10362402			Xpo1				10495147
				Lrrc4					10509790					Ddx3x			Zbtb42					10362404			Yme1l1				10495773
				Lrrc32					10454172					Ddx10			Zcchc3					10362418			Ythdc1				10495873
				Lrrcc1					10512935					Ddx42			Zdhhc2					10362422			Zc3h6				10496032
				Lsm10					10351574					Def6			Zdhhc8					10362434			Zc3h7a				10496159
				Lsm11					10498771					Degs1			Zdhhc18					10362442			Zcchc7				10496169
				Ltn1					10365408					Dennd1a			Zdhhc23					10362446			Zcchc8				10496295
				Ltv1					10578619					Dennd2d			Zfand1					10362448			Zcrb1				10496397
				Lyplal1					10527896					Depdc5			Zfand3					10362450			Zdhhc21				10496475
				Lyrm4					10607497					Dgcr8			Zfp296					10362454			Zfc3h1				10496621
				Lyrm5					10596277					Dguok			Zfp358					10362456			Zfp39				10496629
				Mad2l1bp					10410877					Dhdds			Zfp362					10362479			Zfp101				10496946
				Mad2l2					10483679					Dhrs3			Zfp385a					10362513			Zfp141				10497045
				Maf1					10349453					Dhrs4			Zfp418					10362534			Zfp169				10497066
				Magt1					10399407					Dhx9			Zfp467					10362628			Zfp280d				10497090
				Mal2					10514128					Dhx15			Zfp503					10362630			Zfp329				10497173
				Man1a					10403604					Dhx57			Zfp526					10362692			Zfp386				10497285
				Manba					10380660					Dlst			Zfp703					10362711			Zfp407				10497548
				Map1lc3b					10349174					Dmtf1			Zmat5					10362729			Zfp426				10497648
				Map2k6					10423155					Dnajc7								10362745			Zfp512				10497754
				Mapk8ip1					10505587					Dnajc13								10362751			Zfp595				10497765
				March8					10343737					Dnajc15								10362861			Zfp638				10498038
				Marcksl1					10377859					Dnajc18								10362934			Zfp654				10498160
				Mat2b					10599925					Dnajc19								10362939			Zfp740				10498185
				Max					10340306					Dnttip2								10363003			Zfp825				10498361
				Mboat2					10452496					Dock7								10363056			Zfp874b				10498519
				Med4					10354494					Dph3								10363112			Zfp933				10498595
				Med10					10606376					Dph6								10363130			Zfp942				10498623
				Med11					10424439					Dph7								10363146			Zfp943				10498795
				Med17					10338987					Dpm1								10363185			Zfp946				10498800
				Med22					10440881					Dpy30								10363187			Zfp949				10498998
				Meox2					10537078					Drosha								10363190			Zfp950				10499080
				Mepce					10595211					Dsg3								10363333			Zfp971				10499095
				Mettl7a1					10561516					Dtd2								10363372			Zgrf1				10499168
				Mfge8					10366266					Dtymk								10363377			Zkscan14				10499309
				Mfsd1					10427772					Dus4l								10363460			Zmym5				10499378
				Mgat2					10586246					Duxbl1								10363475			Zranb1				10499394
				Mgll					10460108					Dync2h1								10363479			Zscan26				10499438
				Mir22hg					10566993					Dynll1								10363486			Zup1				10499454
				Mlec					10518781					Dynlt1a								10363492			Zw10				10499552
				Mmd					10530319					Dynlt3								10363528							10499560
				Mmp11					10486396					Dyrk2								10363545							10499612
				Mmrn2					10596265					Dzip3								10363551							10499620
				Mob2					10573082					E2f5								10363557							10499705
				Mob4					10492864					Ebpl								10363559							10499716
				Mocs2					10461078					Ednra								10363629							10499777
				Morf4l1					10515930					Efcab1								10363639							10499847
				Mospd1					10340587					Efna1								10363669							10499881
				Mphosph10					10377987					Eif1ax								10363676							10500009
				Mpp2					10481920					Eif1b								10363743							10500042
				Mpst					10397189					Eif2a								10363762							10500069
				Mpv17					10606355					Eif4a1								10363856							10500091
				Mpzl1					10495625					Eif4e								10363887							10500122
				Mras					10500272					Eif4enif1								10363915							10500157
				Mreg					10375290					Eif4g3								10363921							10500253
				Mrpl9					10452571					Elac1								10364134							10500362
				Mrpl18					10565819					Ell								10364149							10500376
				Mrps15					10588357					Elp2								10364153							10500388
				Mrps23					10573675					Elp4								10364155							10500582
				Mrrf					10362676					Emb								10364217							10500685
				Msantd4					10343302					Emc2								10364222							10500736
				Msx2					10389795					Emc4								10364237							10500813
[truncated: 13,213 more rows]
